# Supplementary material for: Protocadherin-18 Is a Novel Differentiation Marker and an Inhibitory Signaling Receptor for CD8+ Effector Memory T Cells
Source: PLoS One. 2012 May 2;7(5):e36101. doi: 10.1371/journal.pone.0036101 (PMC3342238; doi:10.1371/journal.pone.0036101)
Supplement: Figure S6 — The normalized expression array data of all “active genes” are shown. For each time of activation values for the probe-set signal and the assigned detection (Present/Marginal/Absent) are given. The “active genes” were further sorted in each cluster based on their CV score to present the most variable genes at the very top of each grouping. (XLS) [file pone.0036101.s006.xls]

## Sheet: Highest 15% CV (5274)
	Cluster	Probe ID	UniGene ID	Gene Title	Gene Symbol	Cm0 Signal	Cm0 Detection	Cm4 Signal	Cm4 Detection	Cm6 Signal	Cm6 Detection	Cm8 Signal	Cm8 Detection	Cm16 Signal	Cm16 Detection	Cm20 Signal	Cm20 Detection	Cm24 Signal	Cm24 Detection																Sox6
	1	1425912_at	Mm.260103	cDNA sequence BC027092	BC027092	41.3	P	0.8	A	3.5	A	0.8	A	5.4	A	4	A	0.4	A																Ear1
	1	1455279_at	Mm.256588	gene model 1060, (NCBI)	Gm1060	194.8	P	11.2	A	0.9	A	7.6	A	5.3	A	37.8	P	12.2	P																Ctgf
	1	1460258_at	Mm.46561	leukocyte cell derived chemotaxin 1	Lect1	16.7	P	0.7	A	0.3	A	1.2	A	1.3	A	2.5	A	0.4	A																Tmcc2
	1	1446513_at	Mm.71963	A disintegrin-like and metallopeptidase (reprolysin type) with thrombospondin type 1 motif, 19 (Adamts19), mRNA	Adamts19	36.8	P	0.5	A	2.2	A	13.5	P	0.7	A	2.3	A	0.2	A																Prg2
	1	1448025_at	Mm.330924	signal-regulatory protein beta 1	Sirpb1	173	P	24.6	P	8.5	P	35.9	P	0.7	A	17.9	A	0.2	A																Gypa
	1	1425822_a_at	Mm.1645	deltex 1 homolog (Drosophila)	Dtx1	354.7	P	30.5	P	39	P	41.2	P	25.8	P	20	P	25.9	P																Epb4.2
	1	1439632_at	Mm.139192	Guanine nucleotide binding protein, beta 4, mRNA (cDNA clone MGC:41124 IMAGE:1348753)	Gnb4	1.9	A	1.3	A	26.6	P	0.6	A	3.8	A	1.4	A	5.1	M																Sox6
	1	1427870_x_at	Mm.373639	immunoglobulin heavy chain 4 (serum IgG1)	Igh-4	124.1	P	42	P	16.5	P	13.6	A	0.2	A	0.5	A	0.1	A																Epx
	1	1432083_a_at	Mm.3207	leucine rich protein, B7 gene	Lrpb7	105.6	P	15.8	A	10	A	3	A	2.7	A	7.2	A	17.7	A																Tspan33
	1	1450296_at	Mm.16729	killer cell lectin-like receptor subfamily B member 1A	Klrb1a	25.7	P	5.1	A	1.1	A	1.9	A	6.6	A	0.5	A	0.5	A																Prg3
	1	1454431_at	---	RIKEN cDNA 9030613N10 gene	9030613N10Rik	8.5	P	0.1	A	0.1	A	0.3	A	1.6	A	7.5	A	0.1	A																Ibsp
	1	1442976_at	---	expressed sequence C81072	C81072	1.5	A	1.8	A	4.9	A	0.4	A	12.9	P	0.7	A	0.2	A																Spp1
	1	1434164_s_at	Mm.326336	similar to Nur77 downstream protein 1	LOC381251	26.3	P	0.5	A	0.3	A	5.9	A	2.7	A	2.5	A	6.5	P																2810484G07Rik
	1	1451032_at	Mm.46163	four and a half LIM domains 4	Fhl4	3.8	M	0.1	A	1.3	A	3	A	0.6	A	1.8	A	15.2	P																Cxcl4
	1	1448485_at	Mm.4559	gamma-glutamyltransferase 1	Ggt1	299.4	P	40.7	P	16.1	P	28.8	P	22.9	P	36.9	P	54.4	P																Vegfc
	1	1444843_at	---	---	---	31.7	P	1.4	A	3.9	A	6.2	A	3.8	M	6.5	A	0.3	A																Spna1
	1	1442909_at	Mm.249977	PREDICTED: potassium voltage-gated channel, subfamily Q, member 4 [Mus musculus], mRNA sequence	Kcnq4	19.3	P	0.5	A	0.8	A	6.6	A	4.6	A	1.3	A	0.7	A																Gfap
	1	1446859_at	---	---	---	23.2	P	4.7	P	0.5	A	18.4	P	0.3	A	0.7	A	0.7	A																Cxcl7
	1	1423100_at	Mm.246513	FBJ osteosarcoma oncogene	Fos	1978.7	P	249.4	P	198.8	P	1156.9	P	70.9	P	76.8	P	43.9	P																Fhl1
	1	1438488_at	Mm.38055	esterase D/formylglutathione hydrolase	Esd	154.7	P	15.8	P	14.1	P	19.2	P	5.6	P	28.4	P	28.2	P																Kel
	1	1456073_s_at	Mm.217159	pannexin 3	Panx3	7.5	P	0.5	A	0.1	A	3.1	A	0.2	A	0.7	A	1.5	A																Trim10
	1	1419468_at	Mm.280563	C-type lectin domain family 14, member a	Clec14a	14.9	P	0.5	A	0.3	A	3.3	A	0.6	A	11	A	0.3	A																Alas2
	1	1441294_at	---	---	---	39.7	P	2.5	A	2.3	A	5.5	A	2.4	A	29.7	P	0.2	A																Cxcl12
	1	1439787_at	---	---	---	105.9	P	14.6	P	4.6	M	46.1	P	7.6	P	11.5	P	3	A																Hemgn
	1	1446662_at	Mm.325551	RIKEN cDNA 4930562C15 gene	4930562C15Rik	55.8	P	6.4	A	2.7	A	13.8	P	9.7	A	9.3	A	0.8	A																Epb4.9
	1	1432288_at	---	RIKEN cDNA 5830468F06 gene	5830468F06Rik	388.7	P	29.8	P	29.7	P	13.4	A	87.2	P	55.5	A	80.6	P																Tspan8
	1	1459471_at	---	---	---	92.8	P	10.1	A	7.5	A	27.8	P	0.9	A	22.9	A	4.8	A																Snca
	1	1419959_s_at	Mm.201536	RIKEN cDNA C330003B14 gene	C330003B14Rik	69.5	P	4.1	A	0.4	A	11.1	A	9.4	A	42.5	P	0.8	A																AI661323
	1	1430589_at	Mm.281044	phosphatidylinositol glycan, class H /// RIKEN cDNA 9230116L04 gene	Pigh /// 9230116L04Rik	1.4	A	0.3	A	5.1	P	0.2	A	0.2	A	0.3	A	6.6	P																5430401H09Rik
	1	1429089_s_at	Mm.160131	RIKEN cDNA 2900026A02 gene	2900026A02Rik	152.4	P	1.5	A	1.2	A	33.8	P	25.5	P	51.6	P	13	P																MGI:2143217
	1	1417312_at	Mm.55143	dickkopf homolog 3 (Xenopus laevis)	Dkk3	19.9	P	10.4	A	0.3	A	1.4	A	0.5	A	5.3	A	0.9	A																1300017J02Rik
	1	1436043_at	Mm.38127	sodium channel, voltage-gated, type VII, alpha	Scn7a	22.3	P	0.1	A	0.3	A	15.6	P	4.7	A	3.6	A	0.1	A																Ypel4
	1	1434473_at	Mm.25773	solute carrier family 16 (monocarboxylic acid transporters), member 5	Slc16a5	220	P	10.3	A	8.2	A	14.6	A	52.4	P	39.7	A	50.4	P																Ear1 /// Ear2 /// Ear3 /// Ear12
	1	1436772_at	Mm.209263	Glutamate receptor, ionotropic, AMPA4 (alpha 4) (Gria4), mRNA	Gria4	7.6	P	0.3	A	0.9	A	1.2	A	1.1	A	2.3	A	0.3	A																Rhag
	1	1438190_x_at	Mm.2372	trophoblast specific protein alpha	Tpbpa	9.1	P	0.4	A	1.6	A	2.7	A	0.2	A	2.1	A	0.5	A																Specc1
	1	1430799_at	---	RIKEN cDNA 5830432E09 gene	5830432E09Rik	18.1	P	0.3	A	0.6	A	0.8	A	44.1	P	1.1	A	35	P																Ptges
	1	1443118_at	---	expressed sequence AV074028	AV074028	12.1	P	0.9	A	0.3	A	4.7	A	1.2	A	2.6	A	0.8	A																Sparc
	1	1447138_at	---	expressed sequence AI853502	AI853502	2.1	A	0.3	A	0.7	A	1.1	A	8.1	P	1.4	A	1	A																Rhced
	1	1429679_at	---	leucine rich repeat containing 17	Lrrc17	6.7	P	0.1	A	0.7	A	2.6	A	0.3	A	2.7	A	0.1	A																Bzrpl1
	1	1444038_at	Mm.328014	expressed sequence AU015836	AU015836	15.5	P	0.9	A	1.3	A	0.2	A	4.2	A	7.6	A	0.9	A																Fads3
	1	1455527_at	---	similar to scavenger receptor cysteine-rich type 1 protein CD163c-alpha precursor	LOC546014	790.5	P	176.9	P	50.6	A	7.9	A	162.6	P	226.6	P	62.2	P																Rag1
	1	1457298_at	Mm.261720	Adult retina cDNA, RIKEN full-length enriched library, clone:A930017A10 product:unclassifiable, full insert sequence	---	10.8	P	0.1	A	0.2	A	3.3	A	1.1	A	10.1	A	0.5	A																Thbs1
	1	1437449_at	Mm.342275	radical S-adenosyl methionine domain containing 1	Rsad1	24.4	P	13.9	P	60.9	P	4.9	A	5.1	P	1.3	A	6.3	P																Reln
	1	1445520_at	Mm.9221	RAB4A, member RAS oncogene family (Rab4a), mRNA	Rab4a	3.6	A	0.4	A	0.4	A	0.4	A	8.8	P	3.8	A	0.4	A																Lin28
	1	1457585_at	Mm.33869	Transmembrane protein 24, mRNA (cDNA clone IMAGE:5360163)	Tmem24	89.4	P	7.3	A	6.3	A	33.9	P	3.3	A	25	A	7.6	A																5530400B01Rik
	1	1458977_at	Mm.5796	hypothetical protein A530021J07	A530021J07	7.5	P	1.9	A	1.3	A	0.3	A	0.3	A	0.5	A	9.1	P																Il1rn
	1	1425247_a_at	Mm.373639	immunoglobulin heavy chain 4 (serum IgG1)	Igh-4	490.8	P	226.9	P	105.1	P	141.7	P	8.7	A	15.4	A	1.1	A																Ankrd43
	1	1417653_at	Mm.2766	parvalbumin	Pvalb	2.4	A	0.4	A	0.6	A	1.1	A	8.4	P	2.7	A	0.5	A																Tpm2
	1	1427869_at	Mm.373639	immunoglobulin heavy chain 4 (serum IgG1)	Igh-4	266.4	P	136.8	P	83.7	P	56.3	P	2.8	A	2.6	A	1.4	A																5133401H06Rik
	1	1444425_at	Mm.382879	0 day neonate kidney cDNA, RIKEN full-length enriched library, clone:D630017L16 product:unclassifiable, full insert sequence	---	78.5	P	4	A	22.7	P	0.5	A	14.5	P	24.1	A	7	P																2210023G05Rik
	1	1457063_at	Mm.133075	Phosphatase, orphan 1 (Phospho1), mRNA	Phospho1	135.4	P	8	P	0.3	A	26	P	28.4	P	53.5	P	12.4	P																Col1a1
	1	1442264_at	Mm.77017	similar to calcium and DAG-regulated guanine nucleotide exchange factor I	LOC381240	71.9	P	3.4	A	6.1	A	5.9	A	13	M	38.6	P	7	A																Sh3tc2
	1	1441220_at	---	---	---	36.7	P	0.2	A	0.9	A	17	A	0.3	A	23.9	A	3.6	A																Ear2
	1	1433291_at	---	RIKEN cDNA C030045M22 gene	C030045M22Rik	12.7	P	0.3	A	0.5	A	1.5	A	3.5	A	8.1	A	0.7	A																Aqp1
	1	1421898_a_at	Mm.7580	major histocompatibility complex, class I-related	Mr1	24.5	P	1.4	A	0.3	A	1.9	A	43.2	P	3.2	A	51.2	P																Ank1
	1	1432542_at	---	RIKEN cDNA 2810474C18 gene	2810474C18Rik	11.3	P	1.3	A	3.4	A	0.2	A	1	A	0.4	A	5.7	A																Slc4a1
	1	1446615_at	---	---	---	57	P	2.2	A	5.7	A	30.3	P	0.4	A	28.3	P	1	A																Col8a1
	1	1449091_at	Mm.25836	claudin 8	Cldn8	77.9	P	4.9	A	1.5	A	46.7	P	2.7	A	79	P	0.1	A																Ear3
	1	1427756_x_at	Mm.373639	immunoglobulin heavy chain 4 (serum IgG1)	Igh-4	217.5	P	114	P	38.4	P	60.6	P	3.7	A	16.5	A	4.2	A																Clca1 /// Clca2
	1	1446203_at	Mm.238038	muskelin 1, intracellular mediator containing kelch motifs	Mkln1	17.3	P	1.2	A	0.8	A	3.4	A	12.5	A	3.1	A	0.6	A																Nfe2
	1	1435796_at	---	RIKEN cDNA 4933413A10 gene	4933413A10Rik	118.1	P	5.3	P	9.1	P	5.8	A	22.5	P	49.8	P	26.9	P																Sdpr
	1	1425164_a_at	Mm.3159	phosphorylase kinase gamma 1	Phkg1	7.2	A	0.4	A	2.6	A	1.8	A	4.9	A	0.8	A	17.3	P																Eltd1
	1	1437435_at	Mm.160106	RIKEN cDNA 1700061G19 gene	1700061G19Rik	6.7	A	0.3	A	0.4	A	0.3	A	2.6	A	0.7	A	7.2	P																Kng1
	1	1431761_at	Mm.291443	ectonucleoside triphosphate diphosphohydrolase 4	Entpd4	18.9	P	2.4	A	0.6	A	6.9	A	9.8	A	1.3	A	0.3	A																2310057J18Rik /// 2310065H11Rik
	1	1440940_at	Mm.41252	Calcium channel, voltage-dependent, beta 1 subunit (Cacnb1), transcript variant variant 1, mRNA	Cacnb1	19.3	P	1.1	A	0.5	A	3	A	11.1	A	2.2	A	3.6	A																E2f8
	1	1434819_at	Mm.311687	beta galactoside alpha 2,6 sialyltransferase 2	St6gal2	10.2	P	2.2	A	0.3	A	2.7	A	0.3	A	6.2	A	0.3	A																Aldh1a1
	1	1444410_at	Mm.101368	Acid phosphatase 6, lysophosphatidic (Acp6), mRNA	Acp6	17.3	P	3.1	A	5	P	1.6	A	27.7	P	1.3	A	3.7	A																Mfap3l
	1	1446572_at	Mm.219684	Ubiquitin specific peptidase 53, mRNA (cDNA clone IMAGE:4236151)	Usp53	11.4	P	2.6	A	0.3	A	1.5	A	2.1	A	1.5	A	2.7	A																Cldn13
	1	1429788_at	Mm.116928	actin related protein M1	MGI:1923902	6.1	A	0.8	A	0.9	A	4.6	A	27.3	P	4.9	A	10.1	P																Rsad2
	1	1449365_at	Mm.190619	endothelial differentiation, sphingolipid G-protein-coupled receptor, 8	Edg8	130	P	0.4	A	0.5	A	0.8	A	59.8	P	29	P	70.8	P																Gp6
	1	1434754_at	Mm.26548	GTPase activating RANGAP domain-like 4	Garnl4	252.5	P	16.3	P	31.9	P	208.5	P	20.3	P	46.5	P	26.5	A																C3ar1
	1	1445234_at	Mm.185993	RIKEN cDNA C130030K03 gene	C130030K03Rik	9.5	P	0.1	A	3.6	P	2.6	A	0.1	A	4.6	A	0.2	A																D830007F02Rik
	1	1428048_at	Mm.379456	cDNA sequence BC027582	BC027582	162.4	P	1.3	A	11	P	43.8	P	40.7	P	58.3	P	14.2	P																Parvb
	1	1427837_at	Mm.290716	immunoglobulin kappa chain variable 32 (V32)	Igk-V32	548.8	P	220.5	P	142.7	P	512.1	P	4.5	A	10.4	A	1.6	A																Clec1b
	1	1423563_at	Mm.383289	proline-rich transmembrane protein 1	Prrt1	516.5	P	8.8	A	5.6	A	7.6	A	392	P	163.4	P	148.8	P																Itgb2l
	1	1425324_x_at	Mm.373639	immunoglobulin heavy chain 4 (serum IgG1)	Igh-4	242.4	P	116.4	P	42.6	P	87.3	P	5.5	A	21.5	A	4.8	A																Tm4sf1
	1	1438934_x_at	Mm.22061	sema domain, immunoglobulin domain (Ig), transmembrane domain (TM) and short cytoplasmic domain, (semaphorin) 4A	Sema4a	1377.8	P	214.5	P	78.3	P	207	P	322.9	P	292.6	P	217.7	P																Alox12
	1	1431379_a_at	Mm.19299	solute carrier family 13 (sodium/sulphate symporters), member 1	Slc13a1	26.7	P	1.8	A	3.9	A	1.4	A	2.4	A	11.6	A	7.7	A																C80678
	1	1446065_at	Mm.320691	Potassium voltage-gated channel, Shal-related family, member 2 (Kcnd2), mRNA	Kcnd2	18.5	P	1.5	A	2.6	M	8.1	P	0.1	A	11.2	P	0.5	A																4432416J03Rik
	1	1456751_x_at	Mm.5796	hypothetical protein A530021J07	A530021J07	8	P	2	A	0.1	A	0.9	A	1	A	0.9	A	4.7	P																Tal1
	1	1438724_at	Mm.44153	oxysterol binding protein-like 3	Osbpl3	305.3	P	38	A	42.7	A	84.5	P	28.9	A	121.6	P	11.7	A																Hnmt
	1	1442210_at	Mm.311944	RIKEN cDNA 1700058C01 gene	1700058C01Rik	70.7	P	12.8	A	6.1	A	5.5	A	8	A	41.3	P	10.2	P																Rgs18
	1	1423756_s_at	Mm.233799	insulin-like growth factor binding protein 4	Igfbp4	158.3	P	73	P	41.6	P	142.1	P	1.4	A	1.3	A	2.3	A																Klf1
	1	1434673_at	Mm.68486	G protein-coupled receptor 22	Gpr22	4.2	P	0.2	A	2.8	P	0.1	A	0.7	A	0.1	A	1.9	A																Slc5a8
	1	1444549_at	Mm.219436	Adult male adrenal gland cDNA, RIKEN full-length enriched library, clone:7330409L06 product:unclassifiable, full insert sequence	---	17.5	P	0.6	A	1.8	A	6.8	A	0.3	A	9.7	A	2.6	A																E130309D14Rik
	1	1424936_a_at	Mm.254797	dynein, axonemal, heavy chain 8	Dnahc8	417	P	25.2	P	5.6	A	30.8	P	126.3	P	117.5	P	168.7	P																Hbb-y
	1	1457432_at	Mm.132579	prospero-related homeobox 1	Prox1	24.6	P	3.8	A	4.7	A	8.4	A	0.7	A	9.8	A	0.5	A																Ncam1
	1	1458683_at	Mm.330924	signal-regulatory protein beta 1	Sirpb1	73.8	P	11.7	P	8.2	P	49	P	1.4	A	29.7	P	0.7	A																Rab3il1
	1	1456881_at	Mm.335481	neurobeachin-like 2	Nbeal2	12.7	P	0.3	A	0.6	A	0.8	A	4.7	A	2.3	A	8.3	A																Alox15
	1	1443708_at	Mm.146087	cDNA sequence BC068281	BC068281	14.5	A	0.6	A	1.2	A	1	A	11	A	0.4	A	15.1	P																Dnm3
	1	1430791_at	---	RIKEN cDNA 6330415B21 gene	6330415B21Rik	28.3	P	7.7	P	0.7	A	19.9	P	0.5	A	11.9	A	0.1	A																Stom
	1	1442684_x_at	Mm.150856	high mobility group 20A	Hmg20a	64.2	P	0.7	A	2	A	3.4	A	38.8	P	65	P	10.5	A																Slc40a1
	1	1429127_at	Mm.46680	neurotrophin receptor associated death domain	Nradd	44.4	P	1.8	A	5.7	A	1	A	23	P	3.1	A	39.3	P																Col1a2
	1	1450702_at	Mm.2681	hemochromatosis	Hfe	29	P	13.1	P	0.9	A	16.6	A	5.8	A	1.5	A	0.5	A																Fabp4
	1	1448110_at	Mm.22061	sema domain, immunoglobulin domain (Ig), transmembrane domain (TM) and short cytoplasmic domain, (semaphorin) 4A	Sema4a	897.9	P	99.7	P	59.4	P	142.6	P	206.8	P	192.5	P	225.5	P																Bglap-rs1 /// Bglap1 /// Bglap2
	1	1436129_at	Mm.25797	RIKEN cDNA 4930523C11 gene /// a disintegrin and metallopeptidase domain 6	4930523C11Rik /// Adam6	59.3	P	7.7	P	1.9	A	21.2	P	12.2	P	11.3	A	9.5	P																Tmem40
	1	1451763_at	Mm.378896	cyclic nucleotide gated channel alpha 1	Cnga1	49.8	P	1.3	A	0.3	A	0.7	A	58.6	P	14.1	P	69.6	P																Cenpf
	1	1457544_at	Mm.122430	ubiquitin-conjugating enzyme E2W (putative)	Ube2w	10.9	P	3.3	A	3	P	0.1	A	2.3	A	2.5	A	0.7	A																Mgam
	1	1458697_at	Mm.385245	Transcribed locus	---	88.5	P	14.8	P	3.9	A	35.9	P	8	A	88.2	P	4.5	A																Lpl
	1	1457733_at	Mm.101576	Adult male diencephalon cDNA, RIKEN full-length enriched library, clone:9330152O10 product:unclassifiable, full insert sequence	---	12.2	P	0.4	A	2.3	A	4.2	A	1.9	A	11.8	A	0.2	A																E2f7
	1	1443736_at	Mm.210465	PREDICTED: Mus musculus RIKEN cDNA 4833412E22 gene (4833412E22Rik), mRNA	4833412E22Rik	13	P	0.4	A	0.4	A	0.7	A	7.9	A	1.7	A	10.9	P																Clu
	1	1446138_at	Mm.4651	Kinesin-associated protein 3 (Kifap3), mRNA	Kifap3	192	P	15.5	A	17.3	P	67.8	P	67.4	P	35.5	P	11.9	P																Alox5
	2	1439002_s_at	Mm.233151	chorionic somatomammotropin hormone 1	Csh1	0.2	A	41.8	P	1.8	A	0.9	A	0.2	A	5	A	0.7	A																Olfm4
	2	1415954_at	Mm.333022	trypsin 4 /// trypsinogen 16 /// RIKEN cDNA 1810049H19 gene	Try4 /// Trygn16 /// 1810049H19Rik	2.3	A	24	P	3.8	A	0.3	A	0.3	A	0.7	A	0.2	A																Mogat2
	2	1446718_at	Mm.220333	nuclear factor of kappa light chain gene enhancer in B-cells inhibitor, beta	Nfkbib	17.4	A	340.7	P	65.5	P	27.9	P	11.6	A	17.4	A	14.5	P																6430511F03
	2	1451191_at	Mm.4757	cellular retinoic acid binding protein II	Crabp2	3.2	A	180.4	P	63.3	P	20.3	A	0.6	A	3.2	A	1.7	A																Cdkn3
	2	1417487_at	Mm.6215	fos-like antigen 1	Fosl1	0.5	A	131.1	P	463	P	99.3	P	0.2	A	6.9	A	0.9	A																Eraf
	2	1421207_at	Mm.4964	leukemia inhibitory factor	Lif	3.4	A	707.7	P	773.1	P	24.6	P	0.4	A	3.9	A	0.7	A																Col5a2
	2	1446761_at	---	DNA segment, Chr 8, ERATO Doi 56, expressed	D8Ertd56e	22.3	P	189.9	P	29.8	P	29.8	P	5.7	P	4.2	A	5.6	P																Opcml
	2	1455120_at	Mm.279897	glyoxalase domain containing 1	Gloxd1	0.5	A	26.9	P	50.9	P	1.6	A	0.2	A	4	A	0.6	A																Mmp19
	2	1450566_at	Mm.983	interleukin 3	Il3	0.3	A	41.6	P	75.6	P	4.6	A	1.4	A	3.1	A	0.6	A																Myl9
	2	1430970_a_at	Mm.141383	RIKEN cDNA 4930438O03 gene	4930438O03Rik	36.9	P	224.4	P	24.8	P	18.6	P	12.4	P	21.8	A	1.2	A																Gpr27
	2	1455699_at	Mm.322090	Transcribed locus	---	8.3	P	279.9	P	82.7	P	62.7	P	1.3	A	3.1	A	2.3	A																Apol2
	2	1434152_at	Mm.379293	RIKEN cDNA 2210421G13 gene /// hypothetical protein LOC193676	2210421G13Rik /// LOC193676	53	P	1335.9	P	1409.6	P	62.5	P	0.4	A	4.6	A	0.2	A																39148
	2	1429272_a_at	Mm.379293	RIKEN cDNA 9130022K13 gene /// RIKEN cDNA 2210421G13 gene /// hypothetical protein LOC193676	9130022K13Rik /// 2210421G13Rik /// LOC193676	12.8	A	333.3	P	394.7	P	9.5	A	0.4	A	13.5	A	0.4	A																Dpep1
	2	1425738_at	Mm.335657	similar to anti-glycoprotein-B of human Cytomegalovirus immunoglobulin Vl chain /// similar to immunoglobulin light chain variable region	LOC243469 /// LOC435905	4.4	A	469.1	P	363.4	P	47.7	P	0.5	A	0.6	A	0.4	A																Spnb1
	2	1455172_at	---	---	---	0.3	A	19.8	M	18.3	P	1.4	A	0.2	A	0.7	A	0.1	A																Cd177
	2	1449172_a_at	Mm.20472	lin 7 homolog b (C. elegans)	Lin7b	5.4	A	100.5	P	35.2	P	3.2	A	1.5	A	12.4	A	4.5	A																Trem3
	2	1455241_at	Mm.32900	cDNA sequence BC037703	BC037703	1	A	28.8	P	20.1	P	0.8	A	0.6	A	1.8	A	0.4	A																Add2
	2	1416899_at	Mm.10205	undifferentiated embryonic cell transcription factor 1	Utf1	1.3	A	853.4	P	489	P	123.5	P	28.5	P	5.7	A	10.1	A																Cyr61
	2	1458320_at	Mm.357722	PREDICTED: Mus musculus similar to hypothetical protein MGC39662 (LOC545527), mRNA	---	0.2	A	8.5	P	36.6	P	5.5	A	1	A	7	A	0.2	A																Igsf4b
	2	1444422_at	Mm.39738	protocadherin 19	Pcdh19	0.1	A	3.2	P	0.2	A	0.3	A	0.5	A	0.7	A	0.1	A																Neil3
	2	1459285_at	---	---	---	1.1	A	4.5	A	16.6	P	1.5	A	0.3	A	1.8	A	0.9	A																Tfpi2
	2	1425385_a_at	Mm.379500	immunoglobulin heavy chain 1a (serum IgG2a)	Igh-1a	147.7	P	842.7	P	523.2	P	6.9	A	7.3	A	14.7	A	0.3	A																Tm7sf4
	2	1419530_at	Mm.239707	interleukin 12b	Il12b	1	A	131.4	P	171	P	21.8	P	4.3	A	1.2	A	3.3	A																Cd36
	2	1441118_at	Mm.119387	cDNA sequence BC017647	BC017647	19.3	P	80.1	P	8.6	A	3	A	16.5	A	1.6	A	1.2	A																Cfh
	2	1449199_at	Mm.16193	mucin 1, transmembrane	Muc1	1.9	A	42.2	P	15.8	A	4.1	A	0.7	A	3.5	A	2.2	A																Clec4e
	2	1432103_a_at	Mm.736	SH3-domain GRB2-like 3	Sh3gl3	0.3	A	26.3	P	15	A	1.6	A	0.8	A	2.6	A	0.6	A																Gm1964
	2	1430013_at	---	RIKEN cDNA 2210008F06 gene	2210008F06Rik	0.5	A	12	P	4.2	A	0.9	A	0.3	A	1.3	A	0.8	A																Hba-a1
	2	1440156_s_at	---	expressed sequence AI851523	AI851523	49.7	P	795	P	306.8	P	210.8	P	2.8	A	4	A	1.2	A																Ptgs1
	2	1449623_at	Mm.229332	thioredoxin reductase 3	Txnrd3	22.9	P	625.4	P	589.8	P	85.9	P	18.6	P	1.8	A	3.5	A																Cd163
	2	1421688_a_at	Mm.1283	chemokine (C-C motif) ligand 1	Ccl1	0.7	A	203.1	P	287	P	47.2	P	1.3	A	11.4	A	2.9	A																Gli3
	2	1421270_at	Mm.27949	SH3 multiple domains 2	Sh3md2	1	A	53.8	P	19.1	A	4.8	A	1.9	A	8.5	A	1.7	A																Mgst1
	2	1431448_at	---	RIKEN cDNA 4930474N09 gene	4930474N09Rik	0.8	A	36.8	P	3.6	A	0.6	A	1.5	A	15.8	P	4.5	A																Tmem56
	2	1448845_at	Mm.274421	ribonuclease P 25 subunit (human)	Rpp25	0.7	A	35.7	P	15.1	P	4.9	A	1.8	A	1.6	A	2	A																Tgm2
	2	1436605_at	Mm.290692	transketolase	Tkt	10.5	A	127.4	P	50.3	P	25.3	P	0.6	A	1.7	A	4.6	A																Phyhip
	2	1427429_at	Mm.4922	colony stimulating factor 2 (granulocyte-macrophage)	Csf2	27.8	P	867.6	P	695.2	P	40.1	P	46.6	P	53.5	P	31.6	P																Ngfb
	2	1455144_s_at	Mm.134338	expressed sequence AU040829	AU040829	2.3	A	12.5	P	33.5	P	7.1	A	1.3	A	0.6	A	0.5	A																Lmna
	2	1422758_at	Mm.212446	carbohydrate sulfotransferase 2	Chst2	4.5	A	194.5	P	322.8	P	47.9	P	7.4	A	14.3	A	10.5	A																Gpr73
	2	1443311_at	Mm.272356	THAP domain containing 4	Thap4	3.4	A	24.1	P	10.5	P	1.8	A	1	A	0.5	A	0.8	A																Pde1c
	2	1417925_at	Mm.12895	chemokine (C-C motif) ligand 22	Ccl22	0.4	A	594	P	595.9	P	163	P	1.5	A	0.7	A	2.1	A																Cd14
	2	1431088_at	Mm.240062	forkhead box P4	Foxp4	96.4	P	1116.9	P	483	P	182.2	P	32.5	P	39.6	A	15.7	P																Clec5a
	2	1424814_a_at	Mm.261391	Bcl2-like 14 (apoptosis facilitator)	Bcl2l14	16.6	P	124.8	P	253.1	P	17.6	P	1.2	A	34.7	P	8	M																Ubd
	2	1418726_a_at	Mm.247470	troponin T2, cardiac	Tnnt2	6.8	A	876	P	417.8	P	339.2	P	0.1	A	3.4	A	0.1	A																Timp3
	2	1425179_at	Mm.364956	serine hydroxymethyl transferase 1 (soluble)	Shmt1	68.7	P	1865.4	P	1160.8	P	292.2	P	56	P	55.6	P	50.5	P																Ptx3
	2	1443968_at	Mm.276815	adenosine deaminase, RNA-specific, B1	Adarb1	1.2	A	48.2	P	26	P	2.8	A	3.4	A	6.3	A	0.6	A																Pstpip2
	2	1423868_at	Mm.229332	thioredoxin reductase 3	Txnrd3	1.4	A	108.9	P	97.1	P	16.4	A	2.7	A	2.7	A	6	A																D030011O10Rik
	2	1447352_at	Mm.15969	A disintegrin and metallopeptidase domain 8, mRNA (cDNA clone MGC:36123 IMAGE:5324943)	Adam8	0.6	A	13.5	P	6.8	A	2.3	A	0.7	A	0.2	A	0.5	A																MGI:1917311
	2	1445483_at	Mm.329515	v-abl Abelson murine leukemia viral oncogene 2 (arg, Abelson-related gene)	Abl2	1.6	A	29	P	3.3	A	3.7	A	2.4	A	6.4	A	2.3	A																AW061234
	2	1421150_at	Mm.378956	human immunodeficiency virus type I enhancer binding protein 3	Hivep3	4.3	A	123.4	P	54.1	P	14.5	A	6.8	A	15.1	A	2.1	A																1810033B17Rik
	2	1424967_x_at	Mm.247470	troponin T2, cardiac	Tnnt2	4.9	A	384.8	P	192.7	P	155.8	P	0.8	A	0.9	A	0.5	A																Cdh4
	2	1448660_at	Mm.1383	Rho GDP dissociation inhibitor (GDI) gamma	Arhgdig	1.7	A	119.4	P	166.7	P	25	P	9	A	9.7	A	4	A																Nusap1
	2	1437424_at	Mm.268854	synapse defective 1, Rho GTPase, homolog 2 (C. elegans)	Syde2	17.3	P	139.9	P	116.6	P	12	P	0.4	A	7.7	A	4.1	A																Slamf8
	2	1457919_at	Mm.373572	RIKEN cDNA D030054H15 gene	D030054H15Rik	0.3	A	16.4	P	38	P	10.2	P	2.9	A	1.3	A	0.5	A																Prkar2b
	2	1434089_at	Mm.252321	synaptopodin	Synpo	3.9	A	142.4	P	130.2	P	37.7	P	0.9	A	4.9	A	2.2	A																Lepr
	2	1433739_at	Mm.27536	nucleolar protein 10	Nol10	60.2	P	216.9	P	764.2	P	194.4	P	66.5	P	21.9	P	25.3	P																Slc22a4
	2	1436268_at	---	dendrin	Ddn	1.6	A	53	P	30.5	P	2.8	A	5.1	A	7.8	A	0.8	A																Slc9a3r2
	2	1422198_a_at	Mm.364956	serine hydroxymethyl transferase 1 (soluble)	Shmt1	20.8	A	424.9	P	270.9	P	61.2	P	19	A	24	A	16.7	A																Cyp4b1
	2	1430781_at	Mm.36006	adenylate kinase 7	Ak7	15.4	P	355.8	P	602.4	P	106.7	P	9.5	A	71.8	P	9.9	P																St3gal5
	2	1420353_at	Mm.87787	lymphotoxin A	Lta	115.8	P	1547.4	P	1173.8	P	114.7	P	88.1	P	85.6	P	96.7	P																Gfi1b
	2	1442289_at	Mm.218317	RIKEN cDNA 4930553M18 gene	4930553M18Rik	84.6	P	339.3	P	937	P	93.4	P	81.4	P	83.9	P	53.7	P																Lrrtm1
	2	1451895_a_at	Mm.133370	24-dehydrocholesterol reductase	Dhcr24	37.4	P	419.9	P	720.9	P	120.6	P	41.9	P	15.6	A	43.8	P																Fcnb
	2	1425947_at	Mm.240327	interferon gamma	Ifng	331.3	P	2157.8	P	2475.5	P	337.1	P	53.1	P	68.9	P	71	P																Gng11
	2	1434887_at	Mm.249318	frequenin homolog (Drosophila)	Freq	0.8	A	91.6	P	128.2	P	34.8	P	6	A	2.2	A	4	A																Kitl
	2	1450160_at	Mm.4964	leukemia inhibitory factor	Lif	4.8	A	74.2	P	51.8	P	7.5	A	5.8	A	4.4	A	2.7	A																Pdzk1ip1
	2	1423869_s_at	Mm.229332	thioredoxin reductase 3	Txnrd3	10.2	A	184.5	P	187.6	P	43.2	A	15.8	A	1.1	A	2.6	A																Rnf7
	2	1435627_x_at	Mm.2769	MARCKS-like 1	Marcksl1	45.5	P	1718.4	P	1344.9	P	503.3	P	28.2	M	57.1	P	34.1	P																Serping1
	2	1428223_at	Mm.331842	major facilitator superfamily domain containing 2	Mfsd2	36.7	P	744.4	P	487.9	P	208.1	P	15.8	M	23.1	A	12	A																Paqr9
	2	1433634_at	Mm.334918	interferon regulatory factor 2 binding protein 2	Irf2bp2	231.3	P	1277.3	P	169.6	P	167.6	P	124.2	P	153.7	P	118.1	P																E130201N16Rik
	2	1427858_at	Mm.304143	Immunoglobulin kappa light variable region (IgKV gene)	Igk-V1	11.7	P	853.3	P	682.1	P	371.4	P	0.3	A	10.9	P	3	A																Itsn1
	2	1418449_at	Mm.36726	ladinin	Lad1	7.3	A	1634	P	1127.7	P	691.3	P	20.6	P	31.5	P	11.1	A																Gda
	2	1451721_a_at	Mm.254067	histocompatibility 2, class II antigen A, beta 1	H2-Ab1	162.1	P	1188.8	P	464.7	P	507.3	P	0.4	A	0.9	A	0.4	A																3000004C01Rik
	2	1448257_at	Mm.4930	solute carrier family 29 (nucleoside transporters), member 2	Slc29a2	3	A	150.6	P	198.5	P	69.2	A	7.6	A	3.9	A	3.4	A																Zswim6
	2	1447669_s_at	Mm.215394	guanine nucleotide binding protein (G protein), gamma 4 subunit	Gng4	4.1	A	250.7	P	165.5	P	96.9	P	4.1	A	5.3	A	6	M																Bgn
	2	1428034_a_at	Mm.244187	tumor necrosis factor receptor superfamily, member 9	Tnfrsf9	33.5	P	2619.1	P	1499.5	P	645	P	108.1	P	233.4	P	93.6	P																Adipoq
	2	1458456_x_at	Mm.71039	RIKEN cDNA 6430571L13 gene	6430571L13Rik	0.5	A	16.2	P	3	A	14.9	A	0.5	A	2.4	A	0.3	A																Stab1
	2	1434381_at	Mm.259736	cDNA sequence BC060631	BC060631	73.4	P	644.2	P	143.5	P	86.8	P	86.2	P	38.4	P	79.9	P																Gab1
	2	1457014_x_at	Mm.6212	Solute carrier family 16 (monocarboxylic acid transporters), member 8, mRNA (cDNA clone MGC:25469 IMAGE:4481698)	Slc16a8	1	A	27.4	P	59.8	P	20.3	P	6	A	2.1	A	0.4	A																Stfa3
	2	1450280_a_at	Mm.278758	retinal pigment epithelium derived rhodopsin homolog	Rrh	2.6	A	26.4	P	7.1	A	7.3	A	2.8	A	1.7	A	0.6	A																Tns3
	2	1453007_at	Mm.84294	RIKEN cDNA 3110082I17 gene	3110082I17Rik	23.6	P	284.7	P	319.5	P	63.8	P	27.1	P	5.2	A	12.7	A																Tsc22d1
	2	1460423_x_at	---	Ig kappa chain	IgM	11.1	P	510.3	P	551.6	P	253.7	P	4.2	P	12.8	P	2.7	A																Slc38a5
	2	1425571_at	Mm.103648	signaling lymphocytic activation molecule family member 1	Slamf1	9.8	A	521.8	P	569.9	P	220.5	P	6.9	A	26.1	P	10.4	P																Fkbp9
	2	1418025_at	Mm.2436	basic helix-loop-helix domain containing, class B2	Bhlhb2	151	P	2633.2	P	1266.3	P	1378.8	P	33.9	P	13.7	A	16.5	P																Myct1
	2	1419607_at	Mm.1293	tumor necrosis factor	Tnf	35.8	P	351	P	641.9	P	180.8	P	16.1	P	38.9	P	20.9	P																Dyrk3
	2	1460415_a_at	Mm.271833	CD40 antigen	Cd40	1.5	A	417.2	P	397.3	P	235.8	P	1.3	A	4	A	1.5	A																Ankrd35
	2	1459439_at	Mm.274601	mitochondrial ribosomal protein S5	Mrps5	1.3	A	20.7	P	19.5	P	0.8	A	1.3	A	3.8	A	1.6	A																1810029C22Rik
	2	1458880_at	Mm.173409	hypothetical LOC433703	LOC433703	1	A	8.6	P	0.4	A	1.4	A	0.4	A	5.2	A	0.4	A																9230110J10
	2	1449226_at	Mm.57250	hypermethylated in cancer 1	Hic1	0.7	A	20.9	P	19.1	A	3.2	A	0.3	A	4.6	A	0.4	A																Vwf
	2	1444563_at	Mm.200886	UDP-Gal:betaGlcNAc beta 1,4-galactosyltransferase, polypeptide 5 (B4galt5), mRNA	B4galt5	7.8	A	91.8	P	36.7	P	18.3	M	7.2	A	10.5	A	1.2	A																Chi3l3 /// Chi3l4
	2	1418930_at	Mm.877	chemokine (C-X-C motif) ligand 10	Cxcl10	21.5	P	1482.3	P	752	P	1420.2	P	19.7	A	29	A	9.1	P																Serpinh1
	2	1430631_at	Mm.230296	protein phosphatase 1F (PP2C domain containing)	Ppm1f	6.7	A	22.2	P	9.8	P	0.9	A	1	A	1.9	A	0.8	A																Pdgfc
	2	1442942_at	Mm.27955	Williams-Beuren syndrome chromosome region 1 homolog (human)	Wbscr1	10	A	36.9	P	5.5	A	31.9	A	0.3	A	1.1	A	0.2	A																Slc35f1
	2	1457637_at	Mm.380930	13 days embryo male testis cDNA, RIKEN full-length enriched library, clone:6030456H24 product:unclassifiable, full insert sequence	---	15.7	A	98.5	P	32.7	P	14.8	A	0.2	A	24.4	P	0.5	A																Rgs4
	2	1427284_a_at	Mm.379065	tocopherol (alpha) transfer protein	Ttpa	0.2	A	3.6	P	0.8	A	0.8	A	0.4	A	0.4	A	0.4	A																Zbtb16
	2	1448724_at	Mm.4592	cytokine inducible SH2-containing protein	Cish	51.2	P	1160	P	1139.6	P	590.4	P	7.1	P	22	A	4.7	A																Slc7a11
	2	1419192_at	Mm.347426	interleukin 4 induced 1	Il4i1	6.6	P	146.3	P	145.9	P	42.6	P	7.4	P	14.9	P	0.7	A																A330102K04Rik
	2	1458093_at	Mm.205514	5-methyltetrahydrofolate-homocysteine methyltransferase reductase, mRNA (cDNA clone MGC:37944 IMAGE:5132457)	Mtrr	3.7	A	33.6	P	19	P	9.6	A	0.7	A	1.6	A	0.7	A																2410076I21Rik
	2	1424631_a_at	Mm.291537	Immunoglobulin heavy chain (gamma polypeptide)	Ighg	316.1	P	677.4	P	432.3	P	63.8	P	0.5	A	1.8	A	0.8	A																NE
	2	1454737_at	Mm.16479	dual specificity phosphatase 9	Dusp9	0.3	A	9.4	P	5.2	P	2.1	A	0.7	A	0.8	A	0.5	A																Scube2
	2	1433845_x_at	Mm.16479	dual specificity phosphatase 9	Dusp9	1.4	A	10.9	P	4.7	A	1.4	A	0.4	A	1.7	A	0.5	A																Gpc3
	2	1437620_x_at	Mm.233117	Aldehyde dehydrogenase 18 family, member A1 (Aldh18a1), transcript variant 2, mRNA	Pycs	88.4	P	120.8	P	531.5	P	64.6	P	66.4	P	46.3	P	56.8	P																Orm1
	2	1448132_at	Mm.265060	solute carrier family 19 (sodium/hydrogen exchanger), member 1	Slc19a1	79.1	P	812.2	P	716.8	P	174.4	P	43.1	P	52.5	A	27.6	P																Hmmr
	2	1449744_at	Mm.265060	Solute carrier family 19 (sodium/hydrogen exchanger), member 1, mRNA (cDNA clone MGC:18428 IMAGE:4239690)	Slc19a1	192.2	P	1696.8	P	1392.3	P	370.5	P	107.6	P	70	A	43.3	P																Tfdp2
	2	1452742_at	Mm.305318	RIKEN cDNA 2310001H13 gene	2310001H13Rik	5.6	P	66.6	P	49.2	P	16.1	P	5.5	A	3.2	A	0.6	A																AI449441
	2	1459967_at	Mm.31946	RIKEN cDNA 1810063B05 gene (1810063B05Rik), mRNA	1810063B05Rik	24.4	P	100.2	P	132.9	P	21.2	P	4.5	A	1.5	A	9.6	P																A730089K16Rik
	2	1421057_at	Mm.272258	deoxyribonuclease 1-like 3	Dnase1l3	70.2	P	496.4	P	303.1	P	193.8	P	3	A	1.9	A	0.7	A																9130404D14Rik
	2	1431563_at	---	RIKEN cDNA 2010003K10 gene	2010003K10Rik	4.8	A	21.6	P	5.5	A	8.3	P	0.8	A	0.8	A	0.3	A																9130011E15Rik
	2	1420437_at	Mm.392	indoleamine-pyrrole 2,3 dioxygenase	Indo	3.7	A	15.5	P	32.1	P	7.1	P	0.8	A	1.6	A	2.8	A																6330527O06Rik
	2	1447721_at	Mm.383299	zinc finger and BTB domain containing 26	Zbtb26	0.7	A	6.6	P	0.3	A	1.4	A	2.8	A	0.6	A	0.4	A																5330423I11Rik
	2	1430654_at	Mm.26321	NOL1/NOP2/Sun domain family 3	Nsun3	2.5	A	5.7	P	10	P	1	A	5	P	0.5	A	26.6	P																D9Ertd356e
	2	1439221_s_at	Mm.271833	CD40 antigen	Cd40	24.3	A	891.7	P	930.8	P	534.6	P	11.1	A	27.5	A	5.9	A																Cald1
	2	1419060_at	Mm.14874	granzyme B	Gzmb	56.2	P	1285.6	P	1905.2	P	998.7	P	9.3	A	80.5	P	23.5	P																F10
	2	1444737_at	---	DNA segment, Chr 2, Wayne State University 107, expressed	D2Wsu107e	13.8	P	60.1	P	34.8	P	14.9	P	1.3	A	0.5	A	0.4	A																Igsf6
	2	1420138_at	Mm.265060	solute carrier family 19 (sodium/hydrogen exchanger), member 1	Slc19a1	155.7	P	1236.4	P	1207.2	P	260.4	P	82.3	P	74.7	P	41.8	P																Clec4d
	2	1440809_at	Mm.334144	SWA-70 protein (Swap70), mRNA	Swap70	20.6	P	232.4	P	88.7	P	167	P	3.4	A	10.5	P	0.1	A																Col4a1
	2	1448452_at	Mm.334861	interferon regulatory factor 8	Irf8	90.4	P	1571.4	P	897.4	P	760.6	P	37.7	M	37.1	A	27.8	M																Mpl
	2	1439240_x_at	Mm.20472	lin 7 homolog b (C. elegans)	Lin7b	6	A	60.1	P	27.7	P	8.5	A	2.6	A	10.5	A	2.9	A																Cplx2
	2	1420691_at	Mm.915	interleukin 2 receptor, alpha chain	Il2ra	9.8	P	454.5	P	630.7	P	294.8	P	27	P	24.4	P	9.5	P																F630022B06Rik
	2	1428825_at	Mm.242728	nuclear receptor subfamily 6, group A, member 1	Nr6a1	40.6	P	234.1	P	115.1	P	46.4	P	14.5	P	12.2	A	6.5	A																Kif11
	2	1436363_a_at	Mm.9394	nuclear factor I/X	Nfix	30.4	P	411.6	P	264.7	P	169.6	P	16.8	A	4.7	A	9.1	P																Esco2
	2	1450695_at	Mm.341377	aryl-hydrocarbon receptor	Ahr	1.7	A	21.4	P	2.8	A	7.5	A	0.5	A	7.8	A	0.6	A																F5
	2	1459903_at	Mm.335187	sema domain, immunoglobulin domain (Ig), and GPI membrane anchor, (semaphorin) 7A	Sema7a	18.6	A	681.7	P	489.4	P	333.3	P	15.2	A	36.3	A	7.3	A																Casc5
	2	1439263_at	Mm.321086	fibroblast growth factor inducible 15	Fin15	13.4	P	111.7	P	162.2	P	40.3	P	6	P	11.5	A	8.7	P																Adamts9
	2	1432018_at	Mm.196417	achaete-scute complex homolog-like 2 (Drosophila)	Ascl2	0.2	A	2.4	A	2.9	P	0.1	A	0.4	A	0.4	A	5.9	A																Scg2
	2	1437226_x_at	Mm.2769	MARCKS-like 1	Marcksl1	36	P	1543.8	P	1239.6	P	900.5	P	27.2	P	37.4	P	26.2	P																Pcyt1b
	2	1417943_at	Mm.215394	guanine nucleotide binding protein (G protein), gamma 4 subunit	Gng4	0.5	A	78	P	60.4	P	42.1	P	1.7	A	0.9	A	4.8	A																6430500D05Rik
	2	1449858_at	Mm.1452	CD86 antigen	Cd86	42.8	P	844.6	P	506.3	P	692	P	1.2	A	20.6	A	7.6	A																Slco2b1
	2	1427860_at	Mm.360535	IgG light chain gene, V region	---	4.6	A	159.4	P	111.8	P	105.4	P	1	A	3.5	A	3.3	A																Cachd1
	2	1450276_a_at	Mm.2416	scinderin	Scin	6.3	P	64.3	P	50.7	P	25.1	P	1	A	1	A	2.8	M																C2
	2	1416714_at	Mm.334861	interferon regulatory factor 8	Irf8	189.5	P	2549.5	P	1635.6	P	1224.9	P	40.6	P	93.7	P	31.1	P																C78513
	2	1429719_at	Mm.240062	forkhead box P4	Foxp4	63	P	502	P	214.8	P	98.5	P	42.2	P	36.9	P	32.6	P																Mcpt8
	2	1439155_at	Mm.251593	methyltransferase-like 1	Mettl1	82.6	P	503	P	453.7	P	98.1	P	23	P	30.7	P	26.2	P																Gp1bb
	2	1425477_x_at	Mm.254067	histocompatibility 2, class II antigen A, beta 1	H2-Ab1	72.2	P	547.2	P	273.3	P	332.8	P	6.8	A	1.8	A	0.6	A																Dach1
	2	1446427_at	Mm.196137	RIKEN cDNA 1300006N24 gene	1300006N24Rik	7.2	A	41.4	P	67.9	P	20.7	A	1.7	A	5.7	A	1.3	A																Gja1
	2	1452431_s_at	Mm.235338	histocompatibility 2, class II antigen A, alpha	H2-Aa	235	P	2059.1	P	1134.2	P	1587.4	P	0.7	A	2.6	A	3.8	A																Cldn1
	2	1446352_at	---	---	---	0.4	A	41.8	P	23	M	7.9	A	8	A	1.4	A	4.4	A																D7Ertd715e
	2	1430933_at	---	RIKEN cDNA 5730433K22 gene	5730433K22Rik	4.9	A	37.9	P	42.1	P	9	A	5.6	A	2.2	A	0.5	A																MGI:2182965
	2	1449202_at	Mm.34404	sema domain, immunoglobulin domain (Ig), transmembrane domain (TM) and short cytoplasmic domain, (semaphorin) 4G	Sema4g	22.9	P	34.6	P	3.2	A	1.9	A	4.3	A	6.9	A	1.2	A																Sulf2
	2	1442099_at	Mm.122538	ubiquitin specific peptidase 31	Usp31	19.3	P	134.2	P	109.2	P	31	P	12.4	A	3.2	A	4.2	A																Sln
	2	1415922_s_at	Mm.2769	MARCKS-like 1	Marcksl1	24.7	P	438.2	P	380.3	P	251.2	P	13.6	P	8.6	A	3.5	A																6430548M08Rik
	2	1427859_at	Mm.360535	IgG light chain gene, V region	---	11.7	A	214.6	P	157	P	137.2	P	0.3	A	8.7	A	0.8	A																Csh1
	2	1443493_at	Mm.296385	MKIAA1517 protein	Dhx37	55	P	244	P	171.9	P	44.9	P	5.9	P	14.8	P	7.6	A																Gm944
	2	1434225_at	Mm.334144	SWA-70 protein	MGI:1298390	16.5	P	352.2	P	347.5	P	342.1	P	0.2	A	6.3	A	1.2	A																Cmkor1
	2	1417335_at	Mm.271634	sulfotransferase family, cytosolic, 2B, member 1	Sult2b1	12.1	P	395	P	290	P	155.8	P	26.1	P	18.2	P	16.1	P																Clec4a2 /// Clec4b
	2	1422434_a_at	Mm.153729	RIKEN cDNA 2210010C04 gene	2210010C04Rik	1.9	A	27.9	P	2.1	A	5.7	A	4.7	A	9.7	A	2.4	A																Gas2l3
	2	1443786_at	Mm.10205	undifferentiated embryonic cell transcription factor 1	Utf1	4.2	A	158.5	P	110.8	P	33.7	A	16.2	A	22.7	P	5.8	A																Dusp8
	2	1425456_a_at	Mm.18494	mitogen activated protein kinase kinase 3	Map2k3	40.4	P	562.6	P	275.1	P	220.8	P	29.2	P	37.8	P	19.4	P																Mki67
	2	1426161_at	---	---	---	29	P	102.6	P	79.7	P	22.9	P	0.4	A	5.4	A	0.2	A																AI449310
	2	1439239_at	Mm.20472	Lin 7 homolog b (C. elegans), mRNA (cDNA clone MGC:18338 IMAGE:4164883)	Lin7b	10.3	P	59.6	P	17.9	P	5.9	P	7.7	P	14.5	P	0.4	A																Tpx2
	2	1422612_at	Mm.255848	hexokinase 2	Hk2	91.9	P	1025.4	P	1144.7	P	638.4	P	20.6	P	28.6	P	13.4	P																Pram1
	2	1424942_a_at	Mm.2444	myelocytomatosis oncogene	Myc	217.9	P	1656.3	P	1427.6	P	489.2	P	84	P	105.8	P	34.8	P																Pbk
	2	1420692_at	Mm.915	interleukin 2 receptor, alpha chain	Il2ra	17.1	P	1379.1	P	1662.1	P	1158.6	P	33	P	102.3	P	19	P																Cxcl1
	2	1456247_x_at	Mm.18565	proteolipid protein 2	Plp2	10.2	P	52.3	P	112.9	P	4.1	M	28.1	P	18.8	P	4.5	P																Gucy1b3
	2	1450648_s_at	Mm.254067	histocompatibility 2, class II antigen A, beta 1	H2-Ab1	349.7	P	1867.5	P	847.5	P	1063.5	P	9.2	A	31.3	A	2	A																Aoah
	2	1430197_a_at	Mm.44261	phosphatidylinositol transfer protein, membrane-associated 2	Pitpnm2	28.8	P	200.7	P	61.9	P	43	P	24.2	P	14.8	A	17.2	P																Epor
	2	1420404_at	Mm.1452	CD86 antigen	Cd86	48.7	A	489.5	P	262.6	P	459.8	P	2.4	A	14.2	A	14	A																Ccr1
	2	1455496_at	Mm.340288	phosphoribosylformylglycinamidine synthase (FGAR amidotransferase)	Pfas	137.2	P	561.6	P	1158.7	P	206	P	79.6	P	130.1	P	91.3	P																6430529G09Rik
	2	1453076_at	Mm.6922	RIKEN cDNA 9130211I03 gene	9130211I03Rik	1.8	A	39.1	P	16.9	A	17.8	A	2.1	A	4.7	A	0.7	A																Irak3
	2	1417025_at	Mm.22564	histocompatibility 2, class II antigen E beta	H2-Eb1	412.3	P	2546.2	P	1369.1	P	1601.4	P	2.4	A	22.5	A	0.7	A																Prlr
	2	1419561_at	Mm.1282	chemokine (C-C motif) ligand 3	Ccl3	135.1	P	2306.4	P	2720.5	P	1352.5	P	72.4	P	165.4	P	93.1	P																Mrc1
	2	1448656_at	Mm.3544	calcium channel, voltage-dependent, beta 3 subunit	Cacnb3	8.8	A	118.3	P	124.4	P	38.5	P	3.9	A	14.9	A	8.3	A																Fcgr1
	2	1426980_s_at	Mm.24506	RIKEN cDNA E130012A19 gene	E130012A19Rik	65.7	P	349.8	P	396.6	P	66.2	P	45.6	P	5.7	A	38.3	P																Kalrn
	2	1422767_at	Mm.27291	bystin-like	Bysl	258.2	P	1203.2	P	1142.3	P	229	P	82.8	P	65.4	P	62.8	P																Mpo
	2	1423543_at	Mm.334144	SWA-70 protein	MGI:1298390	23.3	P	261.6	P	221.1	P	154.7	P	0.8	A	12.7	A	1	A																Mmp8
	2	1426174_s_at	Mm.291537	Immunoglobulin heavy chain (gamma polypeptide)	Ighg	42.9	P	117.9	P	76.3	P	20.6	P	1.7	A	1.8	A	4.8	A																Nrp2
	2	1449473_s_at	Mm.271833	CD40 antigen	Cd40	18	A	576.9	P	597.5	P	366.4	P	15.9	A	52.5	A	4.5	A																Ctsg
	2	1427817_at	---	---	---	7.8	A	52.2	P	60.7	P	3.3	A	15.8	A	3.3	A	4.8	A																Lmo2
	2	1416591_at	Mm.275864	RAB34, member of RAS oncogene family	Rab34	1.5	A	52.4	P	19.4	P	42.6	P	0.4	A	5.8	A	5.1	A																Cd34
	2	1450598_at	Mm.377143	vomeronasal 1 receptor, A4	V1ra4	0.2	A	2.9	A	0.1	A	1.6	A	0.1	A	0.3	A	3.5	P																Plxna2
	2	1416376_at	Mm.379163	RIKEN cDNA 1810014L12 gene	1810014L12Rik	57.5	P	732.7	P	666.6	P	182.4	P	62.9	P	69.7	P	54.7	P																Mrgpra2
	2	1434932_at	Mm.276815	adenosine deaminase, RNA-specific, B1	Adarb1	15.3	A	126.5	P	98.8	P	44.5	A	8.7	A	7.2	A	0.9	A																Bst1
	2	1456174_x_at	Mm.30837	N-myc downstream regulated gene 1	Ndrg1	39.7	P	477.2	P	693.9	P	349.7	P	18.4	P	49.9	P	19.5	P																Pmp22
	2	1441133_at	Mm.337734	Transcribed locus	---	20.9	P	199.9	P	169.9	P	49.7	P	24.7	A	9.3	A	11.6	A																Ccl8
	2	1426201_at	Mm.305352	Partial mRNA immunoglobulin light chain variable region, (IGLV gene), clone A2-1	---	6.6	A	76.4	P	56.2	P	20.6	P	1	A	13.2	P	3.4	A																Clec4n
	2	1425570_at	Mm.103648	signaling lymphocytic activation molecule family member 1	Slamf1	28.8	P	1081	P	1153.3	P	708.1	P	27.1	P	43.7	P	94.5	P																Wdfy3
	2	1448907_at	Mm.26995	thimet oligopeptidase 1	Thop1	37.3	P	223.9	P	250.3	P	45.1	P	28.5	P	24.1	A	11.2	A																LOC236374
	2	1452119_at	Mm.102761	RIKEN cDNA 2600005C20 gene	2600005C20Rik	138.7	P	987.7	P	572.2	P	216.5	P	82.1	P	44.3	A	86.8	P																9830134C10Rik
	2	1426429_at	Mm.10174	THAP domain containing 7	Thap7	8.7	P	60.1	P	32.6	P	11.2	P	12	P	2.9	A	0.8	A																AI158848
	2	1439552_at	Mm.211229	triple functional domain (PTPRF interacting)	Trio	71.2	P	249.2	P	74.2	P	84.8	P	12	P	19.3	P	3.1	A																Tinagl
	2	1425479_at	Mm.219946	SET and MYND domain containing 5	Smyd5	33.8	P	311.1	P	299.1	P	73.3	P	30.1	A	46.3	A	9	A																Ms4a3
	2	1436887_x_at	Mm.274847	glutamate-rich WD repeat containing 1	Grwd1	215.3	P	1330	P	1768.1	P	771.7	P	68.7	P	33	P	86.3	P																Spag5
	2	1435415_x_at	Mm.2769	MARCKS-like 1	Marcksl1	38.5	P	598.6	P	583.3	P	459	P	13.7	P	27.5	P	12.2	P																C530014P21Rik
	2	1435159_at	Mm.29184	RIKEN cDNA 9430038I01 gene	9430038I01Rik	22.1	P	186.8	P	226.3	P	43	P	26.8	P	22.3	A	17.6	P																Krtap16-10 /// Krtap16-3 /// Krtap16-6
	2	1426715_s_at	Mm.131618	DNA segment, Chr 11, ERATO Doi 18, expressed	D11Ertd18e	5.9	A	63.8	P	102.3	P	12.5	A	6.7	A	29.8	A	6.7	A																Cxxc6
	2	1436485_s_at	Mm.300397	whirlin	Whrn	0.3	A	25.3	P	27.3	P	18.2	P	2.4	A	1.1	A	1	A																Slc11a1
	2	1415993_at	Mm.296169	squalene epoxidase	Sqle	43.6	P	473.1	P	689.6	P	322.4	P	38.2	P	30.2	P	42.3	P																A430010J10Rik
	2	1422533_at	Mm.140158	cytochrome P450, family 51	Cyp51	52.1	P	261.9	P	657.2	P	253.8	P	49.1	P	58.5	P	52	P																Hist1h2bc
	2	1424594_at	---	---	---	0.1	A	84	P	33.6	P	84.4	P	2.7	P	23.8	P	1.3	A																Hist1h4f /// Hist1h4m /// Hist1h4a /// Hist1h4b
	2	1438858_x_at	Mm.235338	Histocompatibility 2, class II antigen A, alpha, mRNA (cDNA clone MGC:25391 IMAGE:3670758)	H2-Aa	112.7	P	917.6	P	689.4	P	863.1	P	0.9	A	29.4	A	16.3	P																LOC382006
	2	1443425_at	Mm.208125	PREDICTED: Mus musculus a disintegrin-like and metalloprotease (reprolysin type) with thrombospondin type 1 motif, 6 (Adamts6), mRNA	Adamts6	13.6	A	67.5	P	33.4	P	8.8	A	7	A	10.5	A	1.9	A																Lgals3
	2	1436309_at	Mm.126079	neuropilin (NRP) and tolloid (TLL)-like 2	Neto2	12	P	35.2	P	86	P	29.1	P	7.9	P	0.3	A	10.4	P																Ube2l6
	2	1456254_at	Mm.324468	Inositol polyphosphate-4-phosphatase, type II (Inpp4b), mRNA	---	67.3	P	352.2	P	110.6	P	39.6	P	74.5	P	56.6	P	10	P																4930551I15Rik
	2	1421174_at	Mm.4677	interferon regulatory factor 4	Irf4	4.4	A	118.4	P	145.4	P	116.4	P	10.3	P	6.1	A	3.3	A																1810049K24Rik
	2	1435213_at	Mm.25593	NHL repeat containing 1	Nhlrc1	18.5	P	110.6	P	56.6	P	17.5	P	7	P	19.8	P	5.3	A																Gcnt1
	2	1435290_x_at	Mm.235338	histocompatibility 2, class II antigen A, alpha	H2-Aa	409.2	P	2204.8	P	1429.9	P	1993.2	P	0.5	A	27.2	P	16.8	P																Ceacam2
	2	1437111_at	Mm.295686	RIKEN cDNA C230027N18 gene	C230027N18Rik	6.6	A	94.9	P	67.2	P	83.4	P	5.7	A	1.6	A	3	P																Agtr1
	2	1450742_at	Mm.27291	bystin-like	Bysl	130	P	366.2	P	565.5	P	106.8	P	63.9	P	19.2	A	25.9	P																Prc1
	2	1416514_a_at	Mm.289707	fascin homolog 1, actin bundling protein (Strongylocentrotus) purpuratus)	Fscn1	185.5	P	1272.2	P	1364.6	P	1197.1	P	15.2	P	36.9	P	0.1	A																Thbd
	2	1428106_at	Mm.214574	RIKEN cDNA 1300001I01 gene	1300001I01Rik	299.6	P	1467.6	P	1209.9	P	425.5	P	101.7	P	66.6	P	47.7	P																Fgd4
	2	1436704_x_at	Mm.29584	methylenetetrahydrofolate dehydrogenase (NADP+ dependent), methenyltetrahydrofolate cyclohydrolase, formyltetrahydrofolate synthase	Mthfd1	183.3	P	927.6	P	1465.9	P	250.5	P	203.9	P	41.8	P	198.4	P																Sil
	2	1445681_at	Mm.270676	Cell division cycle associated 7 (Cdca7), mRNA	Cdca7	5.5	A	142.2	P	137.3	P	69.3	P	5.3	A	12.4	A	13.6	P																Aspm
	2	1421396_at	Mm.1333	proprotein convertase subtilisin/kexin type 1	Pcsk1	3.6	A	27.6	P	10.6	M	1.3	A	8	A	1.9	A	4.2	A																Cttn
	2	1456509_at	Mm.45741	RIKEN cDNA 1110032F04 gene	1110032F04Rik	12.2	P	305.8	P	466.5	P	94.6	P	63.7	P	51.9	P	59.7	P																E2f2
	2	1443098_at	Mm.251255	DEAD (Asp-Glu-Ala-Asp) box polypeptide 1 (Ddx1), mRNA	Ddx1	18.3	P	35	P	4.6	A	3.5	A	2.7	A	12.9	P	0.1	A																Rab27b
	2	1429511_at	Mm.85792	RIKEN cDNA 4933402E13 gene	4933402E13Rik	0.8	A	4.5	P	0.3	A	0.8	A	1.1	A	1.3	A	0.3	A																Hebp1
	2	1424882_a_at	Mm.261681	RIKEN cDNA 2510015F01 gene	2510015F01Rik	8.9	P	99.3	P	127.1	P	94.2	P	2	A	3.2	A	9	P																D1Ertd273e
	2	1427038_at	Mm.2899	preproenkephalin 1	Penk1	16.1	A	130.4	P	99.8	P	60.8	P	0.8	A	11.5	A	4.2	A																Sort1
	2	1424008_a_at	Mm.29148	RNA binding protein with multiple splicing 2	Rbpms2	18.3	A	297.6	P	216.1	P	255.1	P	11	P	19.4	A	6	A																Ldb2
	2	1450871_a_at	Mm.4606	branched chain aminotransferase 1, cytosolic	Bcat1	42.2	P	1828.1	P	2149.3	P	1261.6	P	147.3	P	204.3	P	64.6	P																Fbln5
	2	1432958_at	---	RIKEN cDNA 5730407O05 gene	5730407O05Rik	5.7	A	22.1	P	51.5	P	18.1	A	3.8	A	1	A	7.7	A																Anln
	2	1441803_at	Mm.331674	MOR mRNA for mu opioid receptor	Oprm1	115.8	P	826.1	P	400.9	P	83.2	P	113.2	P	117.9	P	84.2	P																B930067F20Rik
	2	1446537_at	Mm.336519	Voltage-gated potassium channel KCNQ5 (Kcnq5)	Kcnq5	42.5	P	332.5	P	135.6	P	224.3	P	23	P	26.9	P	0.3	A																9330156P08Rik
	2	1456672_at	Mm.276044	Expressed sequence AA408556 (AA408556), mRNA	AA408556	33.9	P	100.8	P	164.1	P	42.4	P	15.9	P	5.5	A	6.9	M																Zfp532
	2	1424305_at	Mm.1192	immunoglobulin joining chain	Igj	416.7	P	1380.3	P	1207.4	P	577.3	P	10.1	P	26.1	P	0.4	A																Gp9
	2	1421056_at	Mm.272258	deoxyribonuclease 1-like 3	Dnase1l3	14.6	P	73.3	P	43.6	P	28.4	P	2.3	A	4.5	A	1.2	A																Ccnf
	2	1450357_a_at	Mm.8007	chemokine (C-C motif) receptor 6	Ccr6	3.4	A	121.2	P	137.4	P	113.2	P	2.2	A	12.9	A	7.9	A																Iqsec2
	2	1448681_at	Mm.200196	interleukin 15 receptor, alpha chain	Il15ra	80.8	P	511.2	P	338.2	P	80	P	52.5	P	62.5	P	36.6	P																Chi3l1
	2	1458203_at	Mm.208723	Spire homolog 1 (Drosophila), mRNA (cDNA clone MGC:106458 IMAGE:30535423)	Spire1	5.1	A	64.5	P	24.3	P	41.3	P	6	A	8.4	A	0.2	A																Ube2c
	2	1447494_at	Mm.276298	RIKEN cDNA 2600013E07 gene	2600013E07Rik	66.8	P	287.8	P	133.1	P	80.6	P	16.1	P	17.3	P	17.3	P																4933405A16Rik
	2	1430084_at	Mm.379449	RIKEN cDNA 0610007A15 gene	0610007A15Rik	7.1	A	60.4	P	52	P	33	A	6.1	A	1.5	A	0.2	A																2810433K01Rik
	2	1419823_s_at	Mm.4745	kinase suppressor of ras	Ksr	45.3	P	308	P	136.6	P	62.1	P	20.5	P	25.8	P	49.6	P																Optn
	2	1453851_a_at	Mm.281298	growth arrest and DNA-damage-inducible 45 gamma	Gadd45g	97.6	P	470.1	P	201.7	P	145.8	P	18.7	A	48.5	A	22.7	A																Gpr109b
	2	1450813_a_at	Mm.44379	troponin I, skeletal, slow 1	Tnni1	2	A	27.3	P	9.9	A	24.5	A	2	A	0.9	A	4.3	A																Aldh2
	2	1441051_at	Mm.314056	tripartite motif protein 27	Trim27	22.9	P	109.8	P	24	P	16.5	P	18.7	P	10.5	A	18	P																Mmp9
	2	1450814_a_at	Mm.27546	importin 4	Ipo4	166.2	P	726.4	P	525.8	P	192.3	P	62.6	P	34.8	P	21.1	P																Pdgfa
	2	1443099_at	Mm.309164	CDNA sequence BC087945, mRNA (cDNA clone IMAGE:3371882)	---	38.7	P	208	P	80.5	P	54.2	P	8.3	A	32.7	P	13.3	P																Ccl2
	2	1440424_at	Mm.247470	Troponin T2, cardiac (Tnnt2), mRNA	Tnnt2	10.3	A	120.5	P	114.8	P	106	P	6.4	A	3.2	A	4.8	A																Klhl23
	2	1449497_at	Mm.239707	interleukin 12b	Il12b	1.7	A	44.4	P	49.1	P	15.5	A	6.9	A	1.9	A	7.9	A																Arg2
	2	1455264_at	Mm.29140	C1q domain containing 2	C1qdc2	0.8	A	23.9	P	13.5	A	14.9	A	1.5	A	1.4	A	2.1	A																Cd24a
	2	1457434_s_at	Mm.241205	protein tyrosine phosphatase-like (proline instead of catalytic arginine), member a	Ptpla	19.7	P	274	P	391.8	P	242.5	P	0.4	A	73.2	P	1.2	A																Slc6a9
	2	1429750_at	Mm.255116	multiple inositol polyphosphate histidine phosphatase 1	Minpp1	0.5	A	23.5	P	27.3	P	17.3	A	0.3	A	5.8	A	0.1	A																Prss3 /// Trygn16 /// LOC547443
	2	1442945_at	---	RIKEN cDNA 2010109K09 gene	2010109K09Rik	16.3	P	71.8	P	36.5	P	65.1	P	1.1	A	3	A	0.6	A																Ccin
	2	1432603_at	Mm.74711	nuclear receptor interacting protein 1	Nrip1	25.6	P	80.8	P	19.5	P	21.3	A	12.9	A	3.3	A	4.7	A																AI838057
	2	1418075_at	Mm.27446	ST6 (alpha-N-acetyl-neuraminyl-2,3-beta-galactosyl-1,3)-N-acetylgalactosaminide alpha-2,6-sialyltransferase 4	St6galnac4	92.4	P	861.4	P	641.8	P	281.9	P	77.7	P	52.2	P	71	P																Pilrb
	2	1442755_at	Mm.151640	Pantothenate kinase 2 (Hallervorden-Spatz syndrome) (Pank2), mRNA	Pank2	9.7	P	18.2	P	4.7	P	1.5	A	3	A	0.5	A	2.4	A																Ppil5
	2	1417757_at	Mm.128892	unc-13 homolog B (C. elegans)	Unc13b	0.2	A	25	M	12.7	P	3.3	A	5.7	A	5.6	A	2.1	A																Uba52
	2	1447085_s_at	Mm.329560	nuclear factor of activated T-cells, cytoplasmic, calcineurin-dependent 1	Nfatc1	75.8	P	327.5	P	115.8	P	71.8	P	17.8	P	59.5	P	16.3	P																Sphk1
	2	1435108_at	Mm.318350	Rho GTPase activating protein 22	Arhgap22	12.8	A	74.9	P	90.2	P	27.4	A	1	A	12.4	A	8	A																Clic5
	2	1433962_at	Mm.38041	RIKEN cDNA 6720458F09 gene	6720458F09Rik	137.7	P	390.1	P	443	P	79.7	P	48.8	P	11.5	P	31	P																Slc6a4
	2	1421138_a_at	Mm.262135	protein kinase inhibitor beta, cAMP dependent, testis specific	Pkib	0.3	A	49.9	P	34.6	P	19.7	P	0.5	A	17.9	A	0.5	A																Sgol1
	2	1416962_at	Mm.255045	regulator of chromosome condensation 1	Rcc1	169.4	P	1119.8	P	1261.3	P	684	P	70.3	P	56.2	P	46.8	P																Pbx1
	3	1434918_at	Mm.377113	SRY-box containing gene 6	Sox6	0.2	A	1.6	A	1	A	938	P	0.7	A	1.9	A	0.1	A																C1qa
	3	1421802_at	Mm.86948	eosinophil-associated, ribonuclease A family, member 1	Ear1	1.7	A	2.8	A	1	A	1915.7	P	0.4	A	3.6	A	2.1	A																P2ry6
	3	1416953_at	Mm.1810	connective tissue growth factor	Ctgf	0.4	A	0.3	A	0.6	A	520.2	P	2.2	A	2.9	A	0.2	A																Treml1
	3	1452666_a_at	Mm.273785	transmembrane and coiled-coil domains 2	Tmcc2	1.7	A	16.7	P	19.3	P	2901.7	P	0.6	A	3.3	A	0.5	A																Lhfpl2
	3	1422873_at	Mm.142727	proteoglycan 2, bone marrow	Prg2	9.7	P	33.2	P	24.5	P	4601.7	P	1	A	12.2	A	3.9	A																Mertk
	3	1425643_at	Mm.13123	glycophorin A	Gypa	3.4	A	22.9	P	25.2	P	2782.5	P	0.4	A	2.6	A	0.4	A																C230095G01Rik
	3	1417337_at	Mm.240051	erythrocyte protein band 4.2	Epb4.2	2.8	A	9.5	P	2.5	A	1087.3	P	2.8	P	6.6	A	0.3	A																Marveld3
	3	1447655_x_at	Mm.377113	SRY-box containing gene 6	Sox6	1.8	A	0.9	A	3.8	A	368	P	0.5	A	1.2	A	0.3	A																Lrp4
	3	1449136_at	Mm.1315	eosinophil peroxidase	Epx	6.9	A	0.9	A	1.6	A	953.1	P	1.7	A	9.3	A	2.1	A																6330505N24Rik
	3	1451609_at	Mm.225289	tetraspanin 33	Tspan33	1.6	A	2.8	A	0.9	A	309.7	P	0.5	A	1	A	0.6	A																Bub1
	3	1449924_at	Mm.19943	proteoglycan 3	Prg3	0.2	A	7.7	A	0.3	A	390.6	P	0.5	A	0.5	A	0.2	A																6330406O05Rik
	3	1417484_at	Mm.4987	integrin binding sialoprotein	Ibsp	0.5	A	0.1	A	0.3	A	264.2	P	0.4	A	4.7	A	0.6	A																Cdca1
	3	1449254_at	Mm.288474	secreted phosphoprotein 1	Spp1	10.9	P	14.8	P	16.3	P	1913.4	P	1.5	A	8.4	P	1.6	A																Nupr1
	3	1423016_a_at	Mm.13123	glycophorin A	Gypa	2.1	A	22.3	P	21.3	P	2025.7	P	0.3	A	9.9	A	2.6	A																Mycn
	3	1444214_at	---	RIKEN cDNA 2810484G07 gene	2810484G07Rik	2	A	15	P	3.4	A	800.4	P	0.1	A	1	A	1.8	A																Tnfaip2
	3	1448995_at	Mm.332490	chemokine (C-X-C motif) ligand 4	Cxcl4	3.3	A	48	P	21.5	P	3187.3	P	4.5	A	16.4	P	2.2	A																Gata1
	3	1439766_x_at	Mm.1402	vascular endothelial growth factor C	Vegfc	0.3	A	0.2	A	0.1	A	38.8	P	0.1	A	0.3	A	0.2	A																Scara3
	3	1428108_x_at	Mm.273785	transmembrane and coiled-coil domains 2	Tmcc2	18.1	P	30.6	P	33.7	P	3202	P	2.5	A	9.1	A	6.1	A																Vpreb3
	3	1421278_s_at	Mm.200611	spectrin alpha 1	Spna1	0.5	A	8.4	P	15.2	P	880.5	P	0.3	A	2.3	A	0.9	A																Slc2a4
	3	1440142_s_at	Mm.1239	Glial fibrillary acidic protein, mRNA (cDNA clone IMAGE:40045436)	Gfap	0.2	A	0.2	A	0.1	A	33.9	P	0.1	A	0.3	A	0.2	A																A230069A22Rik
	3	1418480_at	Mm.293614	chemokine (C-X-C motif) ligand 7	Cxcl7	15.5	P	31.2	P	16.3	P	2144.7	P	5.1	A	0.9	A	1.1	A																Pira1 /// Pira2 /// Pira3 /// Pira4 /// Pira6 /// Lilrb3 /// LOC546027
	3	1417872_at	Mm.3126	four and a half LIM domains 1	Fhl1	1.4	A	3	A	1	A	290.2	P	2.9	A	1.2	A	0.6	A																4930518F22Rik
	3	1449057_at	Mm.19958	Kell blood group	Kel	1	A	19.7	P	18.6	P	1211.7	P	0.4	A	0.3	A	2.5	A																Arhgap23
	3	1419311_at	Mm.299155	tripartite motif protein 10	Trim10	3.7	A	10.2	P	3.7	P	1209.8	P	0.9	A	23.4	P	0.8	A																Trim60 /// Trim61
	3	1451675_a_at	Mm.302724	aminolevulinic acid synthase 2, erythroid	Alas2	0.5	A	82.1	P	41.9	P	3633.8	P	4.2	A	2.9	A	0.4	A																Igfbp3
	3	1448823_at	Mm.303231	chemokine (C-X-C motif) ligand 12	Cxcl12	3.1	A	7.7	P	4.9	A	548.2	P	0.2	A	4.9	A	0.3	A																Ptpro
	3	1418199_at	Mm.25793	hemogen	Hemgn	1.1	A	43.2	P	50.7	P	2440.1	P	0.2	A	0.3	A	1.3	A																C79250
	3	1460223_a_at	Mm.210863	erythrocyte protein band 4.9	Epb4.9	1.5	A	13.2	P	5.7	P	745.9	P	0.8	A	6.6	A	2.2	A																F11r
	3	1424649_a_at	Mm.22270	tetraspanin 8	Tspan8	0.6	A	12.3	P	10	P	1009.8	P	0.4	A	15.2	A	2.2	A																C3
	3	1418493_a_at	Mm.17484	synuclein, alpha	Snca	3.7	A	8.1	A	2.9	A	717.1	P	0.2	A	12	A	2.8	A																Adam7
	3	1459692_at	---	expressed sequence AI661323	AI661323	2.1	A	1.1	A	3.9	P	290.4	P	0.3	A	4.9	A	0.3	A																Csnk
	3	1436853_a_at	Mm.17484	synuclein, alpha	Snca	2.9	A	43.5	P	52.1	P	2784	P	1.2	A	18.3	P	6.3	A																Clspn
	3	1454193_at	---	RIKEN cDNA 5430401H09 gene	5430401H09Rik	4.1	A	4	P	4.1	P	531.8	P	2	A	9.3	A	0.3	A																Popdc2
	3	1427221_at	Mm.27208	X transporter protein 3 similar 1 gene	MGI:2143217	0.8	A	1.5	A	4.6	A	267.5	P	0.8	A	0.5	A	3.9	A																Trf
	3	1455528_at	Mm.19314	Transcribed locus, moderately similar to NP_001001306.1 hypothetical protein LOC329695 [Mus musculus]	---	1.3	A	7.7	P	4.2	M	535.2	P	6.1	A	4.7	A	0.4	A																Abca13
	3	1458609_at	Mm.353315	Adult male bone cDNA, RIKEN full-length enriched library, clone:9830162N06 product:unclassifiable, full insert sequence	---	0.7	A	0.4	A	6.6	P	373.1	P	0.2	A	9.5	A	0.1	A																Cttnbp2nl
	3	1424722_at	Mm.18802	RIKEN cDNA 1300017J02 gene	1300017J02Rik	0.6	A	3.5	A	9.3	A	476.9	P	0.5	A	8.2	A	0.5	A																Abcd2
	3	1434501_at	Mm.59978	yippee-like 4	Ypel4	4.7	A	29.7	P	24.6	P	1445.2	P	3.8	A	5.9	A	0.7	A																Ltf
	3	1418909_at	---	---	---	8.5	P	39.5	P	37.8	P	2275.7	P	6.6	P	10	A	10.1	P																5730507H05Rik
	3	1422411_s_at	Mm.327088	eosinophil-associated, ribonuclease A family, member 1 /// eosinophil-associated, ribonuclease A family, member 2 /// eosinophil-associated, ribonuclease A family, member 3 /// eosinophil-associated, ribonuclease A family, member 12	Ear1 /// Ear2 /// Ear3 /// Ear12	71.9	P	76.6	P	25.1	P	3566.6	P	1.6	A	6.9	A	0.8	A																Emp1
	3	1419014_at	Mm.12961	Rhesus blood group-associated A glycoprotein	Rhag	3.1	A	9	P	21.1	P	859.6	P	2.2	A	6.7	A	2.2	A																Mapk13
	3	1428794_at	---	spectrin domain with coiled-coils 1	Specc1	1.7	A	43.4	P	31.1	P	1775.7	P	3.6	A	11.9	A	4.7	A																MGI:3524944
	3	1439747_at	Mm.28768	prostaglandin E synthase	Ptges	0.6	A	1.3	A	3.8	A	136.2	P	0.4	A	0.6	A	0.7	A																Ccnb2
	3	1416589_at	Mm.291442	secreted acidic cysteine rich glycoprotein	Sparc	1.9	A	5.7	A	4.5	A	513.3	P	1.5	A	14.1	A	0.5	A																Dfy
	3	1417049_at	Mm.195461	Rhesus blood group CE and D	Rhced	5.7	A	15.3	A	22.1	A	1115.5	P	14.5	A	3.8	A	0.5	A																Fcrlm1
	3	1453047_at	Mm.22613	benzodiazapine receptor, peripheral-like 1	Bzrpl1	4	A	9.1	A	13	A	568.5	P	2.5	A	2.5	A	0.9	A																Prtn3
	3	1435910_at	Mm.253875	Fatty acid desaturase 3 (Fads3), mRNA	Fads3	0.2	A	0.5	A	0.5	A	54.3	P	0.2	A	1.5	A	0.2	A																Csf1
	3	1450680_at	Mm.828	recombination activating gene 1	Rag1	0.3	A	0.8	A	0.4	A	45.6	P	0.3	A	0.6	A	0.2	A																Pir
	3	1421811_at	Mm.4159	thrombospondin 1	Thbs1	11.3	P	10.4	P	22.1	P	1113.2	P	3.9	M	15.8	P	0.2	A																Eif2c4
	3	1449465_at	Mm.3057	reelin	Reln	0.4	A	0.5	A	0.4	A	98.8	P	1.2	A	2.6	A	0.6	A																FHOS2
	3	1437752_at	Mm.302567	lin-28 homolog (C. elegans)	Lin28	0.6	A	0.2	A	5.2	A	121.3	P	0.5	A	0.4	A	0.2	A																AA467197
	3	1428864_at	---	RIKEN cDNA 5530400B01 gene	5530400B01Rik	1.3	A	8.9	P	6.2	A	313.5	P	1.3	A	0.6	A	0.6	A																1700047M11Rik
	3	1425663_at	Mm.882	interleukin 1 receptor antagonist	Il1rn	0.5	A	10.5	A	17.6	P	716	P	0.3	A	13.5	A	1.2	A																Prdm10
	3	1455618_x_at	Mm.225289	tetraspanin 33	Tspan33	22.6	P	49.4	P	51.8	P	2294.8	P	3.8	A	12.3	A	2	A																Usp50
	3	1436998_at	Mm.145208	ankyrin repeat domain 43	Ankrd43	10.4	P	7.5	P	10.6	P	1311.1	P	2.8	A	48.4	P	1.9	A																Zfp533
	3	1419738_a_at	Mm.646	tropomyosin 2, beta	Tpm2	0.4	A	6.9	A	5.1	A	300.3	P	4.1	A	2	A	0.3	A																Il1f9
	3	1428663_at	---	RIKEN cDNA 5133401H06 gene	5133401H06Rik	11.2	P	5	A	6.6	P	368	P	0.2	A	0.2	A	0.1	A																Sfrp4
	3	1424968_at	Mm.26580	RIKEN cDNA 2210023G05 gene	2210023G05Rik	6.8	P	20.4	P	22.2	P	971.5	P	0.6	A	6.6	A	5.6	M																Car2
	3	1423669_at	Mm.277735	procollagen, type I, alpha 1	Col1a1	9.4	A	4.8	A	6.3	A	505.7	P	5.9	A	2.3	A	4.9	A																Ccr9
	3	1456020_at	Mm.262320	SH3 domain and tetratricopeptide repeats 2	Sh3tc2	0.4	A	0.7	A	0.6	A	64.7	P	0.7	A	1	A	0.9	A																Il4
	3	1449846_at	Mm.327088	eosinophil-associated, ribonuclease A family, member 2	Ear2	99.3	P	109.3	P	28.4	P	3724.7	P	3.5	A	10.1	A	1.7	A																2610318C08Rik
	3	1416203_at	Mm.18625	aquaporin 1	Aqp1	11.1	P	42.2	P	27.8	P	1336.1	P	3.1	A	1.6	A	5.5	A																D630002G06 /// C730048C13Rik
	3	1419421_at	Mm.334444	ankyrin 1, erythroid	Ank1	3.6	A	3.3	A	3.6	A	275.8	P	1.7	A	4	A	2.6	A																D630002G06
	3	1434502_x_at	Mm.7248	solute carrier family 4 (anion exchanger), member 1	Slc4a1	6.4	P	172.2	P	176.4	P	5408.4	P	4.4	A	12	P	1.3	A																3110004L20Rik
	3	1455494_at	Mm.368594	Transcribed locus	---	16.1	P	12.8	P	3.2	A	1530.9	P	4.6	A	73	P	0.3	A																Igfbp5
	3	1416464_at	Mm.7248	solute carrier family 4 (anion exchanger), member 1	Slc4a1	2.4	A	221	P	135.7	P	5714.3	P	5.8	A	42.5	P	4.3	A																Cd33
	3	1455627_at	Mm.370175	procollagen, type VIII, alpha 1	Col8a1	0.5	A	0.1	A	0.2	A	20.7	P	0.2	A	0.4	A	0.1	A																Evi5 /// LOC544746
	3	1458341_x_at	Mm.134911	Transcribed locus	---	2.2	A	3.3	A	4.3	A	162.1	P	0.2	A	0.4	A	1.4	A																Ptgir
	3	1422412_x_at	---	eosinophil-associated, ribonuclease A family, member 3	Ear3	23.7	P	22.4	P	14.6	P	848.6	P	0.4	A	0.9	A	0.5	A																Cxcl14
	3	1460259_s_at	Mm.275745	chloride channel calcium activated 1 /// chloride channel calcium activated 2	Clca1 /// Clca2	0.5	A	4.2	A	0.1	A	81.9	P	0.9	A	0.3	A	0.1	A																Hmox1
	3	1452001_at	Mm.255151	nuclear factor, erythroid derived 2	Nfe2	28.6	P	15.4	P	13.4	P	1164.7	P	6.9	A	12.4	A	9.1	A																Sdccag33l
	3	1416778_at	Mm.255909	serum deprivation response	Sdpr	0.6	A	1.3	A	4.6	A	298.6	P	0.7	A	14.8	A	0.3	A																Spbc25
	3	1451608_a_at	Mm.225289	tetraspanin 33	Tspan33	31.7	P	46.1	P	45.4	P	1855	P	6.2	A	4.6	A	3.4	A																Gadd45a
	3	1418059_at	Mm.317261	EGF, latrophilin seven transmembrane domain containing 1	Eltd1	0.1	A	0.1	A	0.6	A	31	P	0.2	A	0.8	A	0.5	A																E130203B14Rik
	3	1416676_at	Mm.2160	kininogen 1	Kng1	1.1	A	1.3	A	0.5	A	63.9	P	0.6	A	1.1	A	0.3	A																Tnfaip6
	3	1419643_s_at	Mm.271219	RIKEN cDNA 2310057J18 gene /// RIKEN cDNA 2310065H11 gene	2310057J18Rik /// 2310065H11Rik	0.3	A	0.1	A	0.3	A	25.9	P	0.3	A	0.9	A	0.1	A																Slco4c1
	3	1427677_a_at	Mm.377113	SRY-box containing gene 6	Sox6	0.7	A	7	A	3.6	A	433.9	P	1.7	P	18.1	P	2.9	A																Gstm1 /// LOC433943 /// LOC436518 /// LOC547390
	3	1436186_at	Mm.240566	E2F transcription factor 8	E2f8	8.4	A	20.4	P	17	P	773	P	4.4	A	10.1	A	0.1	A																Mrg1
	3	1416468_at	Mm.250866	aldehyde dehydrogenase family 1, subfamily A1	Aldh1a1	1.2	A	21.8	P	17.7	P	631.6	P	0.3	A	9.6	A	0.4	A																Irg1
	3	1428804_at	Mm.23242	microfibrillar-associated protein 3-like	Mfap3l	1.9	A	3.4	A	3.7	A	218.5	P	0.3	A	6.4	A	2	A																B930011P16Rik
	3	1422920_at	Mm.86652	claudin 13	Cldn13	7	P	33.9	P	35.5	P	1156.7	P	5.5	A	7.7	A	5.1	A																Vangl1
	3	1421008_at	Mm.24045	radical S-adenosyl methionine domain containing 2	Rsad2	2.6	A	6.3	A	8.1	A	308.8	P	0.7	A	7.8	A	0.4	A																B430320C24Rik
	3	1446554_at	Mm.248662	glycoprotein 6 (platelet)	Gp6	0.4	A	0.7	A	0.6	A	35.6	P	0.5	A	0.6	A	0.2	A																Synpr
	3	1419482_at	Mm.2408	complement component 3a receptor 1	C3ar1	0.5	A	4	A	3.4	A	109.8	P	0.2	A	1.2	A	0.1	A																Mmrn2
	3	1425157_x_at	Mm.225289	tetraspanin 33	Tspan33	13.4	A	15.1	P	14.7	P	863.2	P	11.2	A	15.8	P	4.1	A																Nrl
	3	1439101_at	Mm.32804	RIKEN cDNA D830007F02 gene	D830007F02Rik	0.9	A	6.7	A	5	A	396.4	P	0.7	A	19.8	M	1.4	A																Itgb5
	3	1438672_at	Mm.323892	Parvin, beta (Parvb), mRNA	Parvb	0.3	A	1.1	A	5.2	A	150.8	P	0.7	A	5.6	A	0.4	A																Vcam1
	3	1460302_at	Mm.4159	thrombospondin 1	Thbs1	4.8	A	4.3	A	7.4	A	355.5	P	3.1	A	8.7	A	3.2	P																Mpp2
	3	1421182_at	Mm.30700	C-type lectin domain family 1, member b	Clec1b	7	A	29.1	P	10.7	P	798.5	P	2.5	A	16	A	5.9	A																Mastl
	3	1451798_at	Mm.882	interleukin 1 receptor antagonist	Il1rn	15.2	P	73	P	83.3	P	2734.4	P	0.7	A	72.4	P	2.9	P																4930573O21Rik
	3	1449829_at	Mm.12872	integrin beta 2-like	Itgb2l	10.2	A	29.4	P	19.9	P	677	P	0.9	A	1.9	A	1.6	A																Cpe
	3	1450958_at	Mm.856	transmembrane 4 superfamily member 1	Tm4sf1	2.2	A	1.6	A	6.5	A	194.9	P	0.2	A	7.9	A	0.2	A																Cdca3
	3	1422699_at	Mm.12286	arachidonate 12-lipoxygenase	Alox12	5.1	A	10.9	A	9.6	A	434.2	P	1.8	A	13.5	A	0.7	A																Auts2
	3	1458440_at	---	spectrin domain with coiled-coils 1	Specc1	28.7	P	48.7	P	44.3	P	1533.5	P	6.2	P	8.9	A	11.7	M																Cybb
	3	1453220_at	Mm.31626	RIKEN cDNA 4432416J03 gene	4432416J03Rik	8.2	A	10.4	P	14.1	P	604.9	P	10.3	A	14.4	A	1.2	A																Anxa3
	3	1449389_at	Mm.239869	T-cell acute lymphocytic leukemia 1	Tal1	3.2	A	22.8	P	24.5	P	1224.7	P	3.6	A	65.3	P	0.6	A																Top1
	3	1417702_a_at	Mm.33120	histamine N-methyltransferase	Hnmt	0.1	A	0.1	A	0.6	A	29.1	P	0.1	A	1.9	A	0.1	A																Ctse
	3	1449856_at	Mm.253927	regulator of G-protein signaling 18	Rgs18	9.3	P	5.6	A	7.8	P	274.9	P	0.8	A	3.4	A	0.3	A																Cbr2
	3	1418600_at	Mm.4847	Kruppel-like factor 1 (erythroid)	Klf1	3.8	A	27.1	P	17.3	P	665.8	P	1.2	A	16	A	0.8	A																AU021880
	3	1433673_at	---	RIKEN cDNA E130309D14 gene	E130309D14Rik	5.9	A	2.6	A	0.8	A	234.1	P	5.8	A	4.9	A	3.4	A																Lphn2
	3	1436717_x_at	Mm.378936	hemoglobin Y, beta-like embryonic chain	Hbb-y	0.4	A	2	A	1.4	A	60.8	P	0.1	A	2.2	A	0.2	A																Tek
	3	1426864_a_at	Mm.4974	neural cell adhesion molecule 1	Ncam1	2.2	A	1.4	A	13.5	P	424.8	P	6.1	A	20.6	A	0.4	A																Chi3l3
	3	1456442_at	Mm.281969	RAB3A interacting protein (rabin3)-like 1	Rab3il1	0.1	A	1.9	A	0.4	A	118.4	P	1.8	A	8.3	A	0.1	A																2310002L09Rik
	3	1420338_at	Mm.4584	arachidonate 15-lipoxygenase	Alox15	3	A	0.5	A	0.1	A	57.8	P	0.4	A	1.3	A	0.8	A																Evi2a
	3	1419097_a_at	Mm.295284	stomatin	Stom	3.8	A	29.3	P	16.1	P	633.8	P	3.4	A	8.1	A	7.2	P																Tm4sf3
	3	1448566_at	Mm.28756	solute carrier family 40 (iron-regulated transporter), member 1	Slc40a1	8.4	M	1.4	A	2.6	A	133.1	P	0.3	A	1.5	A	0.5	A																Aldh1a7
	3	1450857_a_at	Mm.277792	procollagen, type I, alpha 2	Col1a2	19.5	A	15.7	A	18.1	P	884.4	P	6.6	A	32	P	5.7	A																Tex13
	3	1451263_a_at	Mm.582	fatty acid binding protein 4, adipocyte	Fabp4	5.5	A	29.4	P	10.2	P	502.6	P	0.4	A	8.6	A	1.9	A																9030023J02Rik
	3	1423110_at	Mm.277792	procollagen, type I, alpha 2	Col1a2	14.3	P	6.4	A	7	A	462.8	P	5.7	A	11.6	M	6.1	A																Npn3
	3	1449880_s_at	Mm.213026	bone gamma-carboxyglutamate protein, related sequence 1 /// bone gamma carboxyglutamate protein 1 /// bone gamma-carboxyglutamate protein 2	Bglap-rs1 /// Bglap1 /// Bglap2	7.2	A	17.5	A	13.4	A	772.6	P	12.4	A	31.7	A	3.7	A																Cdx4
	3	1451546_s_at	Mm.29739	transmembrane protein 40	Tmem40	14.1	A	10.1	A	8.8	A	345.3	P	2.4	A	2.4	A	1.4	A																Igf1
	3	1458447_at	Mm.129746	centromere autoantigen F	Cenpf	2.9	A	3.2	A	5.1	A	153.8	P	3.2	A	0.8	A	2.2	A																Emr1
	3	1456777_at	Mm.33401	maltase-glucoamylase	Mgam	11.9	P	16.9	P	4.7	A	354.6	P	0.6	A	4.4	A	1.9	A																Kif4
	3	1415904_at	Mm.1514	lipoprotein lipase	Lpl	13.5	A	75.8	P	86.1	P	1647.2	P	5.2	A	8.7	A	0.8	A																1100001G20Rik
	3	1425133_s_at	Mm.281969	RAB3A interacting protein (rabin3)-like 1	Rab3il1	8.5	P	1.6	A	8.6	P	232.7	P	2.9	A	1.5	A	3.7	A																Srxn1
	3	1437187_at	Mm.11747	E2F transcription factor 7	E2f7	7	M	4.4	A	2.6	A	208	P	0.2	A	8.2	A	1.9	A																Nedd4l
	3	1418626_a_at	Mm.200608	clusterin	Clu	1	A	14.3	A	14.3	A	286.4	P	0.4	A	3	A	1.1	A																Cyp1b1
	3	1417574_at	Mm.303231	chemokine (C-X-C motif) ligand 12	Cxcl12	0.8	A	7.6	A	3.1	A	155.5	P	1.7	A	5.2	A	0.2	A																BC052883
	3	1441962_at	Mm.41072	arachidonate 5-lipoxygenase	Alox5	9.1	A	1.7	A	1.2	A	131.6	P	0.7	A	2.7	A	0.5	A																Cmklr1
	3	1437060_at	---	olfactomedin 4	Olfm4	6.6	P	8.3	P	8.9	P	260.7	P	2.3	A	1.6	A	3.5	A																Mypn
	3	1425028_a_at	Mm.646	tropomyosin 2, beta	Tpm2	5.2	A	13.9	A	10	A	403	P	6.3	A	9	A	4.2	A																B230120H23Rik
	3	1455099_at	Mm.208030	monoacylglycerol O-acyltransferase 2	Mogat2	0.5	A	1.2	A	2.5	A	118.3	P	2.1	A	7.4	A	0.7	A																Slc8a3
	3	1456765_at	---	hypothetical protein 6430511F03	6430511F03	14.7	P	10.2	P	10.1	P	326.9	P	0.6	A	3.6	A	0.7	A																Dnahc9
	3	1430574_at	Mm.272394	cyclin-dependent kinase inhibitor 3	Cdkn3	24.2	P	37.4	P	32.1	P	1059.6	P	21.2	P	6.9	A	8	A																Sucnr1
	3	1431056_a_at	Mm.1514	lipoprotein lipase	Lpl	2.2	A	12.2	M	20.2	P	357.4	P	2.2	A	5.9	A	1.7	A																Col6a1
	3	1449077_at	Mm.218857	erythroid associated factor	Eraf	1.4	A	335.3	P	274.8	P	5015.1	P	2.9	A	18.6	A	1	A																Id4
	3	1422437_at	Mm.10299	procollagen, type V, alpha 2	Col5a2	1.8	A	0.2	A	0.4	A	24.6	P	0.2	A	0.3	A	0.2	A																5730505K17Rik
	3	1448392_at	Mm.291442	secreted acidic cysteine rich glycoprotein	Sparc	6.7	A	24.3	P	19.1	P	705.1	P	4.4	A	34.2	A	0.4	A																Lrrtm3
	3	1421977_at	Mm.131266	matrix metallopeptidase 19	Mmp19	40	P	34.3	P	68.5	P	2078.9	P	25.4	P	89.8	P	4.1	P																Mxd3
	3	1419829_a_at	Mm.45086	2 days neonate sympathetic ganglion cDNA, RIKEN full-length enriched library, clone:7120491M13 product:unclassifiable, full insert sequence	---	11.9	P	6.9	P	4.2	A	224.4	P	0.6	A	0.9	A	3.9	A																Ms4a7
	3	1428391_at	Mm.281969	RAB3A interacting protein (rabin3)-like 1	Rab3il1	2.4	A	5.3	A	5.9	A	220.2	P	4.3	A	6.3	A	3.6	A																LOC433237
	3	1452670_at	Mm.271770	myosin, light polypeptide 9, regulatory	Myl9	1.3	A	7.6	A	1	A	205.5	P	9.4	A	1.4	A	5.6	A																Prss35
	3	1438910_a_at	Mm.295284	stomatin	Stom	34.5	P	80.8	P	54.2	P	1473.6	P	3.6	A	11.2	A	6.2	A																Tmod2
	3	1434848_at	Mm.35009	G protein-coupled receptor 27 (Gpr27), mRNA	Gpr27	0.4	A	0.4	A	0.1	A	33.9	P	2.2	A	0.6	A	0.7	A																Adamts4
	3	1441054_at	Mm.125650	apolipoprotein L, 2	Apol2	0.4	A	24.8	P	6.2	M	248.6	P	0.4	A	0.7	A	0.8	A																Ptpns1
	3	1428385_at	Mm.27064	membrane-associated ring finger (C3HC4) 8	39148	7.5	A	19.3	P	19.4	P	559.7	P	5.3	A	1.6	A	20.4	P																9430020K01Rik
	3	1419674_a_at	Mm.20388	dipeptidase 1 (renal)	Dpep1	0.3	A	0.4	A	0.5	A	27.4	P	0.7	A	0.9	A	0.8	A																Ccrl2
	3	1446391_at	Mm.17484	Synuclein, alpha (Snca), mRNA	Snca	10.3	P	3.5	P	5.9	P	514.3	P	6.7	P	39.9	P	2.4	A																6430520M22Rik
	3	1450556_at	Mm.32881	spectrin beta 1	Spnb1	0.8	A	1.2	A	6.8	A	131.4	P	1.1	A	2.9	A	4.7	A																Cdkl1
	3	1424509_at	Mm.292848	CD177 antigen	Cd177	23.4	P	93.1	P	72.3	P	1447.3	P	0.1	A	6.3	A	0.2	A																Try4 /// Trygn16 /// 1810049H19Rik
	3	1460271_at	Mm.302438	triggering receptor expressed on myeloid cells 3	Trem3	23.4	P	33.6	P	16.3	A	640.4	P	3.5	A	6.5	A	2.5	A																C76793
	3	1421277_at	Mm.200611	spectrin alpha 1	Spna1	3.7	A	0.6	A	9.1	P	196.9	P	2.8	A	6.8	A	3.4	A																Ptprg
	3	1435287_at	Mm.104155	adducin 2 (beta)	Add2	0.6	A	0.5	A	3	A	48.2	P	0.7	A	1.4	A	0.3	A																Phgdh
	3	1416039_x_at	Mm.1231	cysteine rich protein 61	Cyr61	2.7	A	6.1	A	9.2	P	222	P	2.8	A	6.1	A	2.9	A																D030007L05Rik
	3	1418922_at	Mm.330524	immunoglobulin superfamily, member 4B	Igsf4b	0.5	A	0.7	A	0.1	A	77.5	P	0.4	A	8.9	A	0.3	A																D4Ertd639e
	3	1440633_at	Mm.281749	nei like 3 (E. coli)	Neil3	0.4	A	2.8	M	2.1	A	101.9	P	1.8	A	1.6	A	5.3	A																Zfy1 /// Zfy2
	3	1418547_at	Mm.25612	tissue factor pathway inhibitor 2	Tfpi2	0.3	A	8.3	P	6.2	P	483.2	P	4.1	A	46.8	P	2.6	A																5430435G22Rik
	3	1431970_at	Mm.159563	transmembrane 7 superfamily member 4	Tm7sf4	0.5	A	4.2	A	0.2	A	73.1	P	0.2	A	4.9	A	0.3	A																Otub2
	3	1450883_a_at	Mm.18628	CD36 antigen	Cd36	6.7	P	21.7	P	21.9	P	446.4	P	1.1	A	10.9	A	0.3	A																Ceacam1
	3	1420398_at	Mm.253927	regulator of G-protein signaling 18	Rgs18	15.2	P	7.3	P	3.3	A	265.9	P	0.3	A	9.1	P	2.2	A																BC004044
	3	1450876_at	Mm.8655	complement component factor h	Cfh	3.3	A	0.2	A	2	A	53	P	0.2	A	1.7	A	0.1	A																C1qg
	3	1420330_at	Mm.248327	C-type lectin domain family 4, member e	Clec4e	28.2	P	72.1	P	37.7	P	1010.4	P	1.8	A	0.4	A	3.8	A																Sash1
	3	1442000_at	Mm.154078	gene model 1964, (NCBI)	Gm1964	4.5	A	16.4	P	13.8	P	333.2	P	0.7	A	1.7	A	10.1	A																Tyki
	3	1427161_at	Mm.362296	centromere autoantigen F	Cenpf	19.1	P	14.1	P	9.1	P	372.6	P	1	A	8.7	M	0.9	A																Fcna
	3	1417714_x_at	Mm.196110	hemoglobin alpha, adult chain 1	Hba-a1	0.5	A	284	P	130.8	P	2829.3	P	0.3	A	0.6	A	0.3	A																Slc43a3
	3	1423414_at	Mm.275434	prostaglandin-endoperoxide synthase 1	Ptgs1	1.8	A	3.3	A	4.3	A	122.4	P	1.1	A	6.6	A	0.5	A																Dab2
	3	1419144_at	Mm.37426	CD163 antigen	Cd163	5.1	A	43	P	7.8	A	422.6	P	4	A	1.9	A	0.5	A																Clca1
	3	1415897_a_at	Mm.14796	microsomal glutathione S-transferase 1	Mgst1	48.4	P	36.5	P	58.2	P	1059	P	3	A	11.1	P	0.2	A																Ankrd1
	3	1439353_x_at	Mm.26088	transmembrane protein 56	Tmem56	0.2	A	0.6	A	0.1	A	31.2	P	0.1	A	3.6	A	0.2	A																1600029D21Rik
	3	1417500_a_at	Mm.330731	transglutaminase 2, C polypeptide	Tgm2	11	P	71.1	P	39.5	P	927.5	P	2.8	A	13.4	P	2.2	A																Eva1
	3	1455463_at	Mm.192598	Phytanoyl-CoA hydroxylase interacting protein (Phyhip), mRNA	Phyhip	1.2	A	2.8	A	3.9	A	75.1	P	0.2	A	2.2	A	1	A																Rhou
	3	1460595_at	Mm.76710	16 days embryo head cDNA, RIKEN full-length enriched library, clone:C130021L12 product:unclassifiable, full insert sequence	---	0.5	A	0.3	A	1	A	39.6	P	0.1	A	1.7	A	2.4	A																Slc43a1
	3	1456893_at	---	---	---	25.9	P	13.4	P	11.2	M	431	P	0.3	A	14.5	A	0.2	A																Cd5l
	3	1419675_at	Mm.1259	nerve growth factor, beta	Ngfb	3.2	A	3	A	1.3	A	63.9	P	0.9	A	0.5	A	0.8	A																Sgip1
	3	1433428_x_at	Mm.330731	transglutaminase 2, C polypeptide	Tgm2	19.1	P	161.8	P	86.8	P	1777.5	P	5	A	2.2	A	0.4	A																Ptprn2
	3	1425472_a_at	Mm.243014	lamin A	Lmna	14.8	A	20.4	A	18.8	A	405.7	P	2.1	A	3	A	3	A																AA517545
	3	1456543_at	Mm.333226	G protein-coupled receptor 73	Gpr73	0.2	A	23.3	P	25.5	P	377.1	P	2.2	A	6.7	A	0.4	A																Diras2 /// LOC544932
	3	1417268_at	Mm.3460	CD14 antigen	Cd14	11.3	P	79.8	P	30.2	P	783.7	P	0.7	A	0.6	A	0.5	A																Car1
	3	1421366_at	Mm.103765	C-type lectin domain family 5, member a	Clec5a	1	A	19.2	P	9.5	P	199.8	P	1.1	A	0.5	A	0.1	A																Foxm1
	3	1419762_at	Mm.140210	ubiquitin D	Ubd	10.5	P	64.1	P	84.9	P	1150.8	P	1.3	A	14	A	5.1	A																Snx26
	3	1419089_at	Mm.4871	tissue inhibitor of metalloproteinase 3	Timp3	3	A	3.2	A	5.9	A	185.3	P	2	A	10.2	M	4.3	A																Ppap2a
	3	1418666_at	Mm.276776	pentraxin related gene	Ptx3	1.6	A	1.1	A	1.2	A	70.5	P	3.8	A	0.8	A	2.4	A																Dennd2c
	3	1437689_x_at	Mm.200608	clusterin	Clu	0.2	A	16.9	P	15.7	P	314.3	P	0.8	A	15.6	P	0.1	A																Cd300a
	3	1421410_a_at	Mm.57174	proline-serine-threonine phosphatase-interacting protein 2	Pstpip2	8.5	P	36.2	P	18.6	P	403	P	0.1	A	0.7	A	0.3	A																9430081G06Rik
	3	1445446_at	---	---	---	0.2	A	0.9	A	0.2	A	18.8	P	0.2	A	1.2	A	0.3	A																Cenpe
	3	1441917_s_at	Mm.29739	transmembrane protein 40	Tmem40	38.8	P	9.9	P	10.2	P	608.6	P	8.8	P	19.3	P	10	P																D10Ertd43e
	3	1454984_at	---	expressed sequence AW061234	AW061234	3.2	A	0.1	A	0.2	A	52.6	P	0.1	A	4.8	A	0.2	A																2810442I21Rik
	3	1430612_at	Mm.175176	RIKEN cDNA 1810033B17 gene	1810033B17Rik	87.8	P	49.8	P	70.3	P	1501.6	P	5.2	A	23.1	A	5.2	A																4930438A08Rik
	3	1416309_at	Mm.290015	nucleolar and spindle associated protein 1	Nusap1	50.4	P	57.2	P	48.1	P	1820.3	P	13.6	P	47.7	P	73.9	P																C530008M17Rik
	3	1425294_at	Mm.179812	SLAM family member 8	Slamf8	11.6	P	78	P	35.9	P	843.6	P	0.7	A	8.2	A	3.4	A																Pabpc2
	3	1438664_at	Mm.25594	protein kinase, cAMP dependent regulatory, type II beta	Prkar2b	29	P	25.5	P	17.3	P	707.8	P	20.2	P	21.3	A	0.7	A																Esm1
	3	1456156_at	Mm.259282	leptin receptor	Lepr	3.3	A	1.9	A	1.5	A	171.1	P	2.9	A	15.8	P	2.6	A																Rgl1
	3	1417639_at	Mm.274590	solute carrier family 22 (organic cation transporter), member 4	Slc22a4	0.5	A	0.7	A	0.3	A	112.8	P	2.9	A	8	A	6	A																1700001E04Rik
	3	1439368_a_at	Mm.21587	solute carrier family 9 (sodium/hydrogen exchanger), isoform 3 regulator 2	Slc9a3r2	0.7	A	4.7	A	0.3	A	51.2	P	0.4	A	1.8	A	0.5	A																Sema6d
	3	1416194_at	Mm.1840	cytochrome P450, family 4, subfamily b, polypeptide 1	Cyp4b1	0.2	A	4.9	A	0.9	A	65.3	P	0.6	A	3.6	A	0.5	A																Gstm5
	3	1449198_a_at	Mm.38248	ST3 beta-galactoside alpha-2,3-sialyltransferase 5	St3gal5	27	P	75.5	P	80.9	P	1491.2	P	16.9	A	35.6	A	6.5	A																Cit
	3	1420399_at	Mm.373385	growth factor independent 1B	Gfi1b	8.9	A	5.6	A	14.2	P	341.9	P	9.3	A	9.8	A	7.6	A																Stk23
	3	1430080_at	Mm.182935	PREDICTED: ficolin B [Mus musculus], mRNA sequence	Fcnb	26.4	P	49.4	P	33.1	P	745.7	P	2.8	A	10.4	A	0.4	A																Lgi1
	3	1448942_at	Mm.25547	guanine nucleotide binding protein (G protein), gamma 11	Gng11	2.2	A	10.1	A	3.8	A	181.6	P	0.7	A	8.2	A	4.7	A																4930554P06Rik
	3	1415855_at	Mm.45124	kit ligand	Kitl	0.4	A	6.6	A	3	A	172.2	P	4.9	A	10.1	A	3.3	A																Evi5
	3	1417689_a_at	Mm.30181	PDZK1 interacting protein 1	Pdzk1ip1	7.2	A	14.6	A	12.6	A	319.1	P	6.3	A	1.9	A	9.8	A																Cdca8
	3	1416625_at	Mm.38888	serine (or cysteine) peptidase inhibitor, clade G, member 1	Serping1	0.2	A	6.9	P	3.5	A	139.4	P	1.7	A	6.2	A	4.5	P																Bai3
	3	1455025_at	Mm.151485	progestin and adipoQ receptor family member IX	Paqr9	4.5	P	19	P	15.4	P	363.9	P	5.3	P	11.4	P	4.4	A																Clec7a
	3	1456475_s_at	Mm.25594	protein kinase, cAMP dependent regulatory, type II beta	Prkar2b	52.6	P	28.2	P	20.5	P	837.3	P	21.5	P	10.2	P	5.7	P																Hoxd9
	3	1425899_a_at	Mm.40546	intersectin 1 (SH3 domain protein 1A)	Itsn1	1.4	A	7.4	A	0.5	A	123.4	P	6.4	A	1.3	A	3.6	A																Btk
	3	1435748_at	Mm.45054	guanine deaminase	Gda	113.4	P	53	P	31.9	P	1642.1	P	0.6	A	76.8	P	0.3	A																Pkp2
	3	1453226_at	Mm.32084	RIKEN cDNA 3000004C01 gene	3000004C01Rik	12.9	P	10.7	P	8.6	A	292	P	3.2	A	9	A	4.2	A																Ckmt1
	3	1416405_at	Mm.2608	biglycan	Bgn	0.7	A	13.5	P	5	M	226.6	P	2.3	A	15	A	1.8	A																Ccr8
	3	1425677_a_at	Mm.334444	ankyrin 1, erythroid	Ank1	7.9	A	13	A	0.9	A	182.5	P	7.4	A	1.3	A	0.4	A																Mylk
	3	1422651_at	Mm.3969	adiponectin, C1Q and collagen domain containing	Adipoq	2.5	A	3.4	A	5.5	A	155.6	P	1.7	A	4.4	A	8.7	P																4632425D07Rik
	3	1450199_a_at	Mm.220821	stabilin 1	Stab1	0.6	A	15	A	3.7	A	122.2	P	0.8	A	0.6	A	0.6	A																Ptrf
	3	1417694_at	Mm.277409	growth factor receptor bound protein 2-associated protein 1	Gab1	3.8	A	1	A	1.9	A	49.3	P	0.1	A	1.4	A	0.2	A																9630050E16Rik
	3	1419709_at	Mm.136573	stefin A3	Stfa3	23.6	P	2.9	A	34.5	P	437.8	P	2.2	A	9.7	A	2.7	A																1700112E06Rik
	3	1455333_at	Mm.337820	tensin 3	Tns3	23.6	P	61.1	P	83.5	P	1049.1	P	3.9	A	9.2	A	1.1	A																4933408F15
	3	1455970_at	Mm.134911	Transcribed locus	---	0.5	A	0.2	A	0.1	A	33.5	P	0.1	A	5	A	0.2	A																Tlr4
	3	1454758_a_at	Mm.153272	TSC22 domain family, member 1	Tsc22d1	17.3	P	23.2	P	28.4	P	721.1	P	17.5	P	6.5	A	31.5	P																Smo
	3	1454622_at	Mm.6055	solute carrier family 38, member 5	Slc38a5	0.1	A	15.5	P	15.4	P	186.6	P	0.3	A	1.5	A	0.3	A																Rnf180
	3	1437687_x_at	Mm.20943	FK506 binding protein 9	Fkbp9	0.1	A	4.4	A	1.6	A	44.7	P	0.2	A	1.2	A	0.4	A																4933404M02Rik
	3	1459415_at	---	---	---	0.5	A	0.5	A	0.3	A	51.1	P	5.7	A	1.8	A	0.3	A																AI447881
	3	1452072_at	Mm.338242	myc target 1	Myct1	6.7	P	2.7	A	4.7	A	131.3	P	2.3	A	1.1	A	5.3	A																Pla2g4c
	3	1424229_at	Mm.39299	dual-specificity tyrosine-(Y)-phosphorylation regulated kinase 3	Dyrk3	6.9	A	18	A	19.8	P	265	P	0.3	A	1.7	A	0.4	A																9130204L05Rik
	3	1435761_at	Mm.136573	stefin A3	Stfa3	22.2	P	37.9	P	61.4	P	832.3	P	2.1	A	23.4	A	0.8	A																Bmp15
	3	1438474_at	Mm.39732	ankyrin repeat domain 35	Ankrd35	0.8	A	1	A	1.8	A	92.5	P	3.7	A	9.2	A	0.2	A																Stox2
	3	1449971_a_at	Mm.171061	RIKEN cDNA 1810029C22 gene	1810029C22Rik	0.4	A	6.4	P	3.8	A	153.2	P	4.3	A	12.3	P	0.3	A																Oxtr
	3	1457670_s_at	Mm.243014	lamin A	Lmna	23.3	P	51.1	P	17.9	P	809.7	P	16.2	M	24.4	M	11.2	A																3230402G14Rik
	3	1436434_at	---	hypothetical protein 9230110J10	9230110J10	72.1	P	26.2	P	13.3	A	1113.8	P	18.3	P	41.5	P	28.1	P																Ceacam10
	3	1435386_at	Mm.22339	Von Willebrand factor homolog	Vwf	1.4	A	11.4	P	8.3	A	221.7	P	0.3	A	18.1	P	0.7	A																Selenbp1
	3	1425451_s_at	Mm.244998	chitinase 3-like 3 /// chitinase 3-like 4	Chi3l3 /// Chi3l4	223.2	P	280.4	P	259.4	P	4362.7	P	7.8	P	15.6	A	3.9	A																6720477C19Rik
	3	1456733_x_at	Mm.22708	serine (or cysteine) peptidase inhibitor, clade H, member 1	Serpinh1	2.8	A	2.6	A	1.4	A	49.4	P	0.9	A	0.8	A	0.4	A																4930413F20Rik
	3	1419123_a_at	Mm.331089	platelet-derived growth factor, C polypeptide	Pdgfc	0.4	A	32.8	P	30.4	P	522.3	P	11.9	P	16.7	P	2.6	A																AI481368
	3	1436823_x_at	Mm.378936	hemoglobin Y, beta-like embryonic chain	Hbb-y	0.2	A	4.1	A	2.3	A	68	P	2.4	A	0.6	A	2.7	A																Gm96
	3	1416286_at	Mm.41642	regulator of G-protein signaling 4	Rgs4	0.5	A	0.6	A	0.3	A	16.6	P	0.8	A	0.3	A	0.5	A																D17Ertd763e
	3	1420413_at	Mm.260988	solute carrier family 7 (cationic amino acid transporter, y+ system), member 11	Slc7a11	11.4	P	13.2	P	21.5	P	434.1	P	7	A	25.1	P	0.8	A																Il13ra1
	3	1440927_x_at	Mm.17957	RIKEN cDNA A330102K04 gene	A330102K04Rik	9.2	A	98.6	P	122.8	P	1710.5	P	19.2	P	39.7	P	24.4	P																Birc5
	3	1441957_x_at	Mm.205196	RIKEN cDNA 2410076I21 gene	2410076I21Rik	23.3	P	39.1	P	13.1	P	1306.9	P	80.3	P	46.7	P	35.6	P																Gpr149
	3	1457307_at	Mm.17957	RIKEN cDNA A330102K04 gene	A330102K04Rik	10.6	A	105.9	P	133.4	P	1904	P	23.8	P	52.9	P	22.7	P																C1qr1
	3	1421009_at	Mm.24045	radical S-adenosyl methionine domain containing 2	Rsad2	87.3	P	150.5	P	226.7	P	3888.9	P	63.5	P	98	P	83.9	P																Pdgfrb
	3	1422928_at	Mm.262194	neutrophil elastase	NE	8.4	M	56.6	P	33.3	P	660	P	4	A	15	P	4.7	M																Aurkb
	3	1451054_at	Mm.4777	orosomucoid 1	Orm1	3.2	A	33.3	P	20.7	P	319.5	P	0.4	A	0.6	A	2.2	A																Speer7-ps1
	3	1425815_a_at	Mm.116997	hyaluronan mediated motility receptor (RHAMM)	Hmmr	31.4	P	34.1	P	31.9	P	642.1	P	3.3	A	7.9	M	10.3	P																Centg2
	3	1437174_at	Mm.17977	transcription factor Dp 2	Tfdp2	17.9	P	5.3	A	16	P	1089.1	P	41.7	P	73.9	P	47.6	P																Uqcrb
	3	1436738_at	Mm.211032	expressed sequence AI449441	AI449441	3.1	A	2.2	A	4.4	A	115.9	P	0.9	A	7.3	A	3.6	A																Dst
	3	1437263_at	Mm.273833	RIKEN cDNA A730089K16 gene	A730089K16Rik	10.4	P	17	P	12.6	P	361	P	5.4	A	16.7	P	4.8	A																Mmrn1
	3	1426812_a_at	Mm.301646	RIKEN cDNA 9130404D14 gene	9130404D14Rik	1.5	A	20.8	P	12.8	P	208	P	0.6	A	3.1	A	0.8	A																Maob
	3	1439018_at	---	---	---	17.6	M	14.9	A	7.8	A	384.1	P	8	A	22.7	A	1	A																4933435G04Rik
	3	1424770_at	Mm.308134	caldesmon 1	Cald1	3	A	5.4	A	5.1	A	130.8	P	0.6	A	2.7	A	7.9	A																Camp
	3	1449305_at	Mm.262589	coagulation factor X	F10	14.2	P	18.6	P	32.5	P	530.7	P	7.6	A	21.5	P	5.9	A																4930483C01Rik
	3	1421408_at	Mm.160384	immunoglobulin superfamily, member 6	Igsf6	38.2	P	52	P	26.1	P	629.6	P	1.3	A	2.6	A	0.6	A																Rsb30
	3	1420804_s_at	Mm.299633	C-type lectin domain family 4, member d	Clec4d	278.3	P	247.2	P	247.4	P	4202.5	P	0.5	A	33	P	0.3	A																Rrm2
	3	1424060_at	Mm.281749	nei like 3 (E. coli)	Neil3	13.1	A	11.7	A	10.3	A	403.4	P	6.1	A	35.4	A	0.9	A																9030425L15Rik
	3	1426348_at	Mm.738	procollagen, type IV, alpha 1	Col4a1	4.3	A	0.8	A	1.7	A	52.1	P	0.6	A	2	A	0.6	A																C80893
	3	1421461_at	Mm.4864	myeloproliferative leukemia virus oncogene	Mpl	4.6	A	9.5	A	0.4	A	206.9	P	0.5	A	25.6	M	0.1	A																6330436F06Rik
	3	1417023_a_at	Mm.582	fatty acid binding protein 4, adipocyte	Fabp4	3.7	A	25.9	P	10.7	A	294.8	P	3.3	A	11.8	A	1.4	A																Prkg1
	3	1435884_at	Mm.40546	intersectin 1 (SH3 domain protein 1A)	Itsn1	51.3	P	71.8	P	66.2	P	1368.8	P	35.8	P	22.1	P	14.4	P																Crh
	3	1455672_s_at	Mm.268902	complexin 2	Cplx2	1.1	A	2	A	2.2	A	50.1	P	0.8	A	2.8	A	0.7	A																Lyl1
	3	1435306_a_at	Mm.42203	kinesin family member 11	Kif11	13	P	16	P	23.6	P	420	P	6.4	P	11.3	P	10.5	P																3000002B06Rik
	3	1458076_at	Mm.205664	Mammary gland RCB-0527 Jyg-MC(B) cDNA, RIKEN full-length enriched library, clone:G930028B21 product:unclassifiable, full insert sequence	---	3.9	A	1.5	A	2.7	A	121	P	3.2	A	11.5	A	0.9	A																AU022084
	3	1428304_at	Mm.249280	establishment of cohesion 1 homolog 2 (S. cerevisiae)	Esco2	25.7	P	11.6	P	26.6	P	641.3	P	2.4	A	47	P	12	P																Tscot
	3	1435749_at	Mm.45054	guanine deaminase	Gda	49.5	P	24.5	P	17.4	P	752.6	P	3.1	M	53	P	0.4	A																4932429P19Rik
	3	1418907_at	Mm.12900	coagulation factor V	F5	10.6	A	14.5	M	21.3	P	475.2	P	16.6	A	28.1	A	1.6	A																9430041P20Rik
	3	1438833_at	Mm.202518	cancer susceptibility candidate 5	Casc5	8.8	P	5	A	11.7	P	340.6	P	11.5	P	25	P	4.6	P																Acvrl1
	3	1444862_at	---	---	---	0.6	A	4.6	A	0.5	A	48.1	P	0.5	A	1.7	A	1.6	A																Dmxl2
	3	1437785_at	Mm.158235	a disintegrin-like and metallopeptidase (reprolysin type) with thrombospondin type 1 motif, 9	Adamts9	0.8	A	5.8	A	0.6	A	119.2	P	2.5	A	7.5	A	6.2	A																Fbxo30
	3	1437648_at	Mm.166467	phosphate cytidylyltransferase 1, choline, beta isoform	Pcyt1b	1	A	1.1	A	3.3	A	46.8	P	1	A	0.8	A	2	A																Bcl6b
	3	1433933_s_at	Mm.11249	solute carrier organic anion transporter family, member 2b1	Slco2b1	2.8	A	7.1	A	4.7	A	140.4	P	4.9	A	7.4	A	0.7	A																Bpgm
	3	1436448_a_at	Mm.275434	prostaglandin-endoperoxide synthase 1	Ptgs1	4.9	P	21.9	P	12.5	P	274	P	4.2	A	10.6	A	0.2	A																Baiap1
	3	1436031_at	Mm.151962	cache domain containing 1	Cachd1	0.9	A	2.5	A	4.4	A	106	P	0.7	A	10.8	A	1.9	A																Sqrdl
	3	1416051_at	Mm.283217	complement component 2 (within H-2S)	C2	0.4	A	7.4	A	3.7	A	71.3	P	1.6	A	0.3	A	1	A																Nek2
	3	1444319_at	Mm.240566	E2F transcription factor 8	E2f8	0.9	A	1	A	0.7	A	43.2	P	2.9	A	2	A	1.1	A																Pilra
	3	1437889_x_at	Mm.2608	biglycan	Bgn	8.6	A	5	A	1.5	A	121.4	P	0.8	A	5.7	A	2.7	A																Pdpn
	3	1443414_at	---	EST C78513	C78513	3.8	A	10.8	P	4.4	A	115.9	P	3.1	A	0.6	A	0.7	A																Osbpl1a
	3	1449965_at	Mm.41979	mast cell protease 8	Mcpt8	13.3	P	22.5	P	26.2	P	427.2	P	4.5	A	14.8	P	4.2	A																Pla2g7
	3	1456427_at	Mm.20365	Glycoprotein Ib, beta polypeptide (Gp1bb), transcript variant 2, mRNA	Gp1bb	3.7	A	20.5	A	9.4	A	194.7	P	1.4	A	0.4	A	4.2	A																Pla2g4a
	3	1433743_at	Mm.320593	dachshund 1 (Drosophila)	Dach1	4.2	A	6.8	P	7.2	P	140.3	P	0.1	A	7.1	M	2.7	A																C79407
	3	1415800_at	Mm.378921	gap junction membrane channel protein alpha 1	Gja1	15.5	P	26.3	P	21.9	P	692	P	2.7	A	68.5	P	5.5	P																Pacsin3
	3	1437932_a_at	Mm.289441	claudin 1	Cldn1	0.8	A	4.7	A	5	P	93.1	P	3.5	A	4.5	A	0.2	A																Ebf1
	3	1445296_at	---	DNA segment, Chr 7, ERATO Doi 715, expressed	D7Ertd715e	8.2	P	4.8	P	6.9	P	168.2	P	1.5	A	7.8	A	4.5	P																Cxcl2
	3	1426501_a_at	Mm.31852	Traf2 binding protein	MGI:2182965	7.9	A	14.4	P	16.2	P	271.1	P	3.8	A	9.2	A	3.4	A																Cyp4f18
	3	1447602_x_at	Mm.280459	sulfatase 2	Sulf2	8.4	P	3.6	A	0.5	A	116.3	P	3.4	A	7.4	A	0.5	A																Myh1
	3	1441818_at	Mm.384060	Transcribed locus	---	2.2	A	2.2	A	0.3	A	36.1	P	0.8	A	0.5	A	1.4	A																Tnk1
	3	1441034_at	Mm.40546	Intersectin short from (Itsn)	Itsn1	1.2	A	5.4	A	1.9	A	66	P	0.4	A	2.8	A	1.9	A																Cabyr
	3	1426446_at	Mm.101958	RIKEN cDNA 6430548M08 gene	6430548M08Rik	6.9	P	0.5	A	4.8	A	105.7	P	0.7	A	8.7	A	0.4	A																4930482J15Rik
	3	1446230_at	Mm.312276	MKIAA4238 protein	Gm944	0.7	A	0.2	A	0.1	A	20.4	P	0.3	A	2.5	A	0.5	A																BB220380
	3	1440527_at	Mm.258498	Transcribed locus	---	0.5	A	3	A	2.6	A	56.2	P	0.5	A	4.7	A	0.4	A																BC027092
	3	1417625_s_at	Mm.6522	chemokine orphan receptor 1	Cmkor1	0.1	A	9.1	P	2	A	55	P	0.1	A	0.6	A	0.1	A																V1rc7
	3	1425407_s_at	Mm.47384	C-type lectin domain family 4, member a2 /// C-type lectin domain family 4, member b	Clec4a2 /// Clec4b	61.5	P	88.2	P	20.2	P	809.1	P	0.5	A	0.8	A	0.4	A																9330199C07Rik
	3	1417466_at	---	---	---	1.7	A	0.4	A	2.5	A	85.5	P	0.7	A	12.4	A	0.7	A																Pcaf
	3	1453416_at	Mm.11982	growth arrest-specific 2 like 3	Gas2l3	3	A	13.9	P	19.1	P	349.9	P	9.6	M	27	P	0.5	A																5730437C12Rik
	3	1418714_at	Mm.39725	dual specificity phosphatase 8	Dusp8	2.1	A	13.6	P	4.1	M	146.2	P	8.1	P	1.2	A	1.6	A																MGI:1345171
	3	1426817_at	Mm.4078	antigen identified by monoclonal antibody Ki 67	Mki67	160.2	P	201.1	P	117.7	P	3379.8	P	30	P	163.9	P	32.5	P																Slc45a3
	3	1455451_at	---	expressed sequence AI449310	AI449310	4.3	A	13.1	P	8.4	P	201.7	P	0.4	A	16.2	P	0.1	A																Cebpa
	3	1428104_at	Mm.291583	TPX2, microtubule-associated protein homolog (Xenopus laevis)	Tpx2	37.4	P	27.8	P	26.2	P	623.2	P	5.6	A	21.9	A	11.1	P																Hmga2-ps1
	3	1444090_at	Mm.272606	PML-RAR alpha-regulated adaptor molecule 1	Pram1	58.7	P	24.9	P	35	P	643.3	P	0.8	A	2.6	A	13.9	A																Blvrb
	3	1448627_s_at	Mm.24337	PDZ binding kinase	Pbk	30.7	P	31.2	P	22.6	P	673.4	P	0.3	A	42.6	P	13.9	P																Igll1
	3	1417061_at	Mm.28756	solute carrier family 40 (iron-regulated transporter), member 1	Slc40a1	68.1	P	49.5	P	25.3	P	792.9	P	6.6	P	14.5	A	4	A																Arhgef15
	3	1422868_s_at	Mm.45054	guanine deaminase	Gda	14	P	8.2	P	6.2	P	158.9	P	3.3	A	0.9	A	1.1	A																Hck
	3	1441855_x_at	Mm.21013	chemokine (C-X-C motif) ligand 1	Cxcl1	0.7	A	12.3	A	22.7	A	292.2	P	1.3	A	25.2	A	0.3	A																D3Ertd547e
	3	1420872_at	Mm.9445	guanylate cyclase 1, soluble, beta 3	Gucy1b3	2.5	A	3.3	A	5.8	P	100.5	P	0.7	A	8.2	A	0.8	A																Adam22
	3	1450764_at	Mm.314046	acyloxyacyl hydrolase	Aoah	7.4	P	13.9	P	6.8	P	267.6	P	9.4	M	15.7	A	3.1	A																Cdr2
	3	1423344_at	Mm.2653	erythropoietin receptor	Epor	0.4	A	18.6	M	9.5	A	200.8	P	0.7	A	10	A	3.7	A																Ebi3
	3	1448323_a_at	Mm.2608	biglycan	Bgn	4.6	P	8.8	A	3.3	A	181.3	P	0.5	A	16.1	A	5.4	P																Cldn5
	3	1419609_at	Mm.274927	chemokine (C-C motif) receptor 1	Ccr1	13.2	P	10.5	P	7.5	A	210.3	P	0.8	A	8	A	4.7	A																Ctnnd1
	3	1436131_at	Mm.44425	RIKEN cDNA 6430529G09 gene	6430529G09Rik	4.2	A	15.9	P	1.2	A	159.5	P	3.1	A	6.1	A	3.8	A																Mtac2d1
	3	1435040_at	Mm.146194	interleukin-1 receptor-associated kinase 3	Irak3	6.2	M	16.9	P	31.2	P	346.7	P	5.7	P	11.7	M	2.9	A																Rai14
	3	1455965_at	---	---	---	1.2	A	1.2	A	1.7	A	116.2	P	1.5	A	20.7	A	0.2	A																Alox5ap
	3	1421477_at	Mm.268902	complexin 2	Cplx2	0.2	A	6.1	A	0.2	A	136.1	P	6.1	A	13.2	P	3.9	A																Emilin2
	3	1455900_x_at	Mm.330731	transglutaminase 2, C polypeptide	Tgm2	18.8	P	237.7	P	127.3	P	1914.8	P	11.1	P	26.5	P	4.4	P																Sdh1
	3	1450430_at	Mm.2019	mannose receptor, C type 1	Mrc1	26.4	P	109.2	P	44.2	P	881.9	P	3.6	P	11	P	1.2	A																Slc16a10
	3	1417876_at	Mm.150	Fc receptor, IgG, high affinity I	Fcgr1	11.8	P	22.7	P	19.3	P	395.9	P	9.7	A	16.3	P	5.8	A																Lin7a
	3	1423166_at	Mm.18628	CD36 antigen	Cd36	5.2	A	21.6	P	6.2	M	249.8	P	0.6	A	19.6	P	1.7	A																Rad51ap1
	3	1429796_at	---	kalirin, RhoGEF kinase	Kalrn	9.2	P	4.6	A	11.6	P	301.8	P	2.3	A	39.1	P	0.4	A																Ntn4
	3	1440637_at	Mm.40546	Intersectin short from (Itsn)	Itsn1	4.5	A	5.4	A	7	P	95.8	P	2.3	A	1.5	A	0.2	A																Clec4a2
	3	1415960_at	Mm.4668	myeloperoxidase	Mpo	54.6	P	231.8	P	141.3	P	2019.1	P	3.8	M	13.4	P	4.8	P																Cpeb4
	3	1449366_at	Mm.16415	matrix metallopeptidase 8	Mmp8	60.3	P	20.2	P	14	P	554.3	P	0.4	A	27.5	P	0.5	A																Gpnmb
	3	1456778_at	Mm.266341	Neuropilin 2, mRNA (cDNA clone IMAGE:3968483)	Nrp2	5	A	10.8	P	17.8	P	170.4	P	3.4	A	0.6	A	0.2	A																Hdc
	3	1419594_at	Mm.4858	cathepsin G	Ctsg	10.3	P	140.5	P	66.9	P	991.8	P	2.8	A	1.9	A	2.7	A																Slfn4
	3	1454086_a_at	Mm.29266	LIM domain only 2	Lmo2	16.2	P	148	P	60.9	P	1155.2	P	1	A	27.4	P	5.5	A																2900019G14Rik
	3	1416072_at	Mm.29798	CD34 antigen	Cd34	0.7	A	10.8	P	0.5	A	70.8	P	0.6	A	0.8	A	2.7	A																D1Ertd399e
	3	1455037_at	Mm.2251	plexin A2	Plxna2	1.2	A	0.5	A	1.3	A	22.9	P	1.1	A	0.7	A	0.2	A																Enam
	3	1451858_at	Mm.119803	MAS-related GPR, member A2	Mrgpra2	36.6	P	42.2	P	35.3	P	579.5	P	3.6	A	8.6	A	1.7	A																Ccna2
	3	1449454_at	Mm.246332	bone marrow stromal cell antigen 1	Bst1	30.4	P	16.2	P	21.6	P	447.5	P	3.1	A	13.9	A	12.8	P																4933412F11Rik /// 4930529H12Rik
	3	1417133_at	Mm.1237	peripheral myelin protein	Pmp22	6.2	P	26	P	12.7	P	369.8	P	4	A	26.9	P	5.8	A																3110054G05Rik
	3	1423017_a_at	Mm.882	interleukin 1 receptor antagonist	Il1rn	1.9	A	18.7	A	9.3	A	161.6	P	0.7	A	2.9	A	2.7	M																2310005G13Rik
	3	1419684_at	Mm.42029	chemokine (C-C motif) ligand 8	Ccl8	0.5	A	8.2	A	3.6	A	101.9	P	5.6	A	1.6	A	3	A																Gm1060
	3	1419627_s_at	Mm.271782	C-type lectin domain family 4, member n	Clec4n	16.1	P	67.6	P	77.6	P	721.1	P	0.9	A	0.9	A	0.4	A																Inhba
	3	1428517_at	Mm.332522	WD repeat and FYVE domain containing 3	Wdfy3	17	P	21.5	P	10.3	P	359	P	0.5	A	28.1	M	2.3	A																Hpse
	3	1420331_at	Mm.248327	C-type lectin domain family 4, member e	Clec4e	16.3	P	12.4	P	11.3	P	225.1	P	3.1	A	4	A	2.7	A																Tom1l1
	3	1439771_s_at	Mm.27652	similar to 2-cell-stage, variable group, member 3	LOC236374	16.9	P	21.7	P	11.9	M	238.7	P	0.8	A	1.3	A	0.9	A																Plek2
	3	1456980_at	Mm.328927	RIKEN cDNA 9830134C10 gene	9830134C10Rik	18.9	A	12.1	A	4.1	A	234.2	P	3.3	A	12.5	A	1.2	A																Cd300d
	3	1436555_at	---	expressed sequence AI158848	AI158848	7.2	A	9.2	M	7	A	114.8	P	0.3	A	1.4	A	0.6	A																Mcf2l
	3	1417109_at	Mm.15801	tubulointerstitial nephritis antigen-like	Tinagl	7.8	A	9.4	P	7.3	P	198.5	P	4.7	A	10.2	P	4.4	A																Cryab
	3	1420572_at	Mm.240438	membrane-spanning 4-domains, subfamily A, member 3	Ms4a3	13.9	P	76.7	P	61.4	P	861.7	P	6.9	A	26.6	A	7.6	A																Adcy1
	3	1433893_s_at	Mm.24250	sperm associated antigen 5	Spag5	18.5	P	14.5	P	31.2	P	527.5	P	7.6	A	32.1	P	13.3	A																Etv5
	3	1420361_at	Mm.2913	solute carrier family 11 (proton-coupled divalent metal ion transporters), member 1	Slc11a1	65.3	P	110.4	P	41.9	P	1115.7	P	2.9	A	29.8	P	2.3	A																Entpd1
	3	1418072_at	Mm.261676	histone 1, H2bc	Hist1h2bc	96.1	P	119.3	P	50.6	P	2655.1	P	82.1	P	114.8	P	128.9	P																Pkd2
	3	1437458_x_at	Mm.200608	clusterin	Clu	7.4	A	39.7	P	24.2	A	444.6	P	1.7	A	27.7	A	0.2	A																Fgf1
	3	1449351_s_at	Mm.331089	platelet-derived growth factor, C polypeptide	Pdgfc	2	A	14.5	P	22.5	P	247.8	P	5.2	A	10.6	P	1.4	A																6030407O03Rik
	3	1460241_a_at	Mm.38248	ST3 beta-galactoside alpha-2,3-sialyltransferase 5	St3gal5	8.9	A	3.6	A	14.3	A	198.6	P	6.9	A	10.1	A	1	A																Tgfbi
	3	1422947_at	Mm.377875	histone 1, H4f /// histone 1, H4m /// histone 1, H4a /// histone 1, H4b	Hist1h4f /// Hist1h4m /// Hist1h4a /// Hist1h4b	0.5	A	3.1	A	3.6	P	33.3	P	0.2	A	0.2	A	0.1	A																Lect1
	3	1445626_at	Mm.248615	Lectin, galactose binding, soluble 3 (Lgals3), mRNA	Lgals3	6.9	P	6.8	M	11.9	P	252.8	P	5.5	A	25.1	P	1.3	A																Omd
	3	1457644_s_at	Mm.21013	chemokine (C-X-C motif) ligand 1	Cxcl1	1.8	A	6.9	A	15.8	P	192	P	0.9	A	17.4	A	1.4	A																Cp
	3	1417172_at	Mm.38261	ubiquitin-conjugating enzyme E2L 6	Ube2l6	0.4	A	9.5	P	6.6	P	109.2	P	3.1	A	4.9	A	0.5	A																Fap
	3	1434758_at	Mm.264680	Cysteine-rich secretory protein LCCL domain containing 2, mRNA (cDNA clone MGC:116029 IMAGE:30653388)	1810049K24Rik	2.2	A	9.5	A	4.7	A	100.6	P	0.6	A	0.8	A	5.3	A																Clca6
	3	1460431_at	Mm.244825	glucosaminyl (N-acetyl) transferase 1, core 2	Gcnt1	32.1	P	41.1	P	50.6	P	885.5	P	5.6	P	65.1	P	8	P																Sdc1
	3	1460682_s_at	---	CEA-related cell adhesion molecule 2	Ceacam2	39.7	P	16.6	A	22.6	A	401.9	P	0.9	A	12.7	A	0.3	A																Fcer1g
	3	1436739_at	Mm.35062	angiotensin receptor 1	Agtr1	0.4	A	2.7	A	4.7	A	99.1	P	2.5	A	10.3	A	2.3	A																4931409D07Rik
	3	1423775_s_at	Mm.227274	protein regulator of cytokinesis 1	Prc1	90.3	P	90.1	P	62.5	P	1491.7	P	27.4	P	63.5	P	8.1	M																Gsh2
	3	1448529_at	Mm.24096	thrombomodulin	Thbd	22.7	P	1.4	A	9.8	A	309	P	6.9	A	29.1	P	1.9	A																9430031J08Rik
	3	1426042_at	Mm.256131	FYVE, RhoGEF and PH domain containing 4	Fgd4	2.3	A	1.3	A	0.5	A	34.4	P	0.4	A	3.2	A	0.3	A																Centa2
	3	1455405_at	Mm.57174	proline-serine-threonine phosphatase-interacting protein 2	Pstpip2	10.7	P	45.5	P	24.7	P	443.5	P	3.2	A	15.5	A	3.7	A																Dhrs3
	3	1427707_a_at	Mm.3988	Tal1 interrupting locus	Sil	7.9	P	5.5	A	7.4	P	163.8	P	3	A	11.4	A	2.5	A																Fkbp1b
	3	1452459_at	Mm.168523	asp (abnormal spindle)-like, microcephaly associated (Drosophila)	Aspm	9.3	P	10.5	M	9.1	P	193.5	P	5.3	A	6.4	A	3.8	A																Isg20
	3	1423917_a_at	Mm.378902	cortactin	Cttn	16	P	19.2	P	14.7	P	260.9	P	3.4	A	1.5	A	5.6	P																Shcbp1
	3	1455790_at	Mm.307932	E2F transcription factor 2	E2f2	88.3	P	28.4	P	24.7	P	938.5	P	25.5	P	21.7	A	28.8	P																Islr
	3	1417214_at	Mm.246753	RAB27b, member RAS oncogene family	Rab27b	5.1	P	1.9	P	2.8	A	204.1	P	3.4	P	36	P	0.6	A																Ltb4r1
	3	1424966_at	Mm.29739	transmembrane protein 40	Tmem40	33.6	P	20.3	P	10.5	A	439.7	P	7.2	A	20.3	A	10.3	M																5730469M10Rik
	3	1419534_at	---	---	---	4.8	A	8.4	P	9.3	P	155.3	P	3.1	A	6.5	A	3.9	A																Tm7sf1
	3	1418172_at	Mm.378937	heme binding protein 1	Hebp1	3	A	22	P	21.6	P	242	P	1.4	A	8.4	A	0.8	A																Cyb561
	3	1428105_at	Mm.291583	TPX2, microtubule-associated protein homolog (Xenopus laevis)	Tpx2	51.7	P	34.9	P	38.2	P	759.2	P	7	P	28.3	P	16.4	P																Havcr2
	3	1423363_at	Mm.157119	sortilin 1	Sort1	3.1	A	3.2	A	0.6	A	109.6	P	1.3	A	17.3	A	1.1	A																Iqgap3
	3	1422977_at	Mm.20365	glycoprotein Ib, beta polypeptide	Gp1bb	0.4	A	21.4	P	9.1	A	174.3	P	1	A	9.4	A	0.4	A																Cacna1c
	3	1416164_at	Mm.288381	fibulin 5	Fbln5	4.3	A	1.1	A	0.5	A	33.5	P	0.8	A	0.7	A	0.6	A																Adora2b
	3	1433543_at	Mm.282751	anillin, actin binding protein (scraps homolog, Drosophila)	Anln	14.1	P	11.2	P	13.7	P	263.8	P	13.7	P	1.7	A	7.3	A																Chrdl1
	3	1444257_at	Mm.132381	RIKEN cDNA B930067F20 gene	B930067F20Rik	1.5	A	5.5	A	4.1	A	109.3	P	5.7	A	6.5	A	2.3	A																Adamts18
	3	1426004_a_at	Mm.330731	transglutaminase 2, C polypeptide	Tgm2	8.6	A	13.5	A	11	A	213.3	P	5.8	A	10.4	A	1	A																9430079M16Rik
	3	1441114_at	---	RIKEN cDNA 9330156P08 gene	9330156P08Rik	0.2	A	10.7	A	3.2	A	83.1	P	0.3	A	5.5	A	0.3	A																Cdh11
	3	1419720_at	Mm.12897	glycoprotein 9 (platelet)	Gp9	7.1	A	22.1	P	8	A	194.1	P	4.8	A	4	A	0.6	A																Cbfa2t1h
	3	1456311_x_at	Mm.249280	establishment of cohesion 1 homolog 2 (S. cerevisiae)	Esco2	6.5	A	9.6	P	3.7	A	199.7	P	4	A	15.5	A	8	A																4930519L02Rik
	3	1443807_x_at	Mm.77695	cyclin F	Ccnf	3.9	P	4.4	A	9.2	P	102.5	P	3.1	A	0.4	A	3.4	A																Atp8b1
	3	1448063_at	Mm.33027	IQ motif and Sec7 domain 2	Iqsec2	0.8	A	1.6	A	11.5	P	96	P	7.4	A	1.5	A	0.5	A																Col4a2
	3	1451537_at	Mm.38274	chitinase 3-like 1	Chi3l1	44.7	P	113.9	P	80.2	P	1036.4	P	0.3	A	10.7	A	1.3	A																Gstm1
	3	1452954_at	Mm.89830	ubiquitin-conjugating enzyme E2C	Ube2c	69.9	P	38	P	45.1	P	909.4	P	17.4	P	30.5	P	15.1	P																Pld1
	3	1449269_at	Mm.12900	coagulation factor V	F5	6.7	P	3.7	A	6.7	M	130.6	P	3.3	A	10	A	0.8	A																Zfp608
	3	1429029_at	Mm.273360	RIKEN cDNA 4933405A16 gene	4933405A16Rik	3.5	A	0.6	A	0.3	A	43.1	P	2.2	A	3.6	A	0.2	A																Hpgd
	3	1450496_a_at	Mm.283406	RIKEN cDNA 2810433K01 gene	2810433K01Rik	15	P	14.4	P	15	P	297.2	P	1.9	A	21.3	P	3.7	A																BC042782
	3	1429778_at	Mm.116942	optineurin	Optn	1.4	A	27.8	A	8	A	157.9	P	0.8	A	1	A	0.9	A																C76332
	3	1436169_at	Mm.372587	Adult male hypothalamus cDNA, RIKEN full-length enriched library, clone:A230073G04 product:unclassifiable, full insert sequence	---	4.9	P	12.7	P	8	P	201.8	P	3.2	A	14.7	A	4.9	A																Slit2
	3	1419721_at	Mm.77690	G protein-coupled receptor 109B	Gpr109b	4.4	A	25.9	P	26.8	P	249.7	P	0.8	A	3.2	A	0.5	A																Cdc42ep4
	3	1450884_at	Mm.18628	CD36 antigen	Cd36	14.6	P	17.6	P	10.7	P	297.8	P	8.9	A	19.6	P	0.2	A																2900057E15Rik
	3	1434987_at	Mm.284446	aldehyde dehydrogenase 2, mitochondrial	Aldh2	19.2	P	68.8	P	52.9	P	574.7	P	0.3	A	0.6	A	0.5	A																4933417E11Rik
	3	1448291_at	Mm.4406	matrix metallopeptidase 9	Mmp9	77	P	21.7	P	18.5	P	506.4	P	1	A	2.8	A	5.6	A																Pard3
	3	1449187_at	Mm.2675	platelet derived growth factor, alpha	Pdgfa	22.4	P	23.1	P	23.3	P	452.4	P	9.8	A	26.9	P	3.8	A																Trem1
	3	1433892_at	Mm.24250	sperm associated antigen 5	Spag5	1.2	A	6.6	A	7.5	A	139.4	P	1.1	A	17.6	A	0.5	A																Plvap
	3	1452314_at	Mm.42203	kinesin family member 11	Kif11	7.2	A	13.3	P	7.6	A	176	P	2.4	A	0.9	A	11.4	P																Fpr-rs2
	3	1420380_at	Mm.290320	chemokine (C-C motif) ligand 2	Ccl2	1.5	A	11.9	P	8	A	272.3	P	1	A	38.3	P	7.2	A																Ccnb1-rs1 /// Ccnb1
	3	1435743_at	Mm.138073	kelch-like 23 (Drosophila)	Klhl23	4.4	A	1.4	A	5	A	92	P	3.5	A	7.4	A	0.7	A																4930449E07Rik
	3	1436058_at	Mm.24045	radical S-adenosyl methionine domain containing 2	Rsad2	196.7	P	305.3	P	363.6	P	4585.5	P	82	P	97.2	P	73.8	P																Eda
	3	1418847_at	Mm.3506	arginase type II	Arg2	28.8	P	14.6	P	14.9	P	349.6	P	12	P	13.8	M	1.2	A																Il6
	3	1416034_at	Mm.29742	CD24a antigen	Cd24a	42.9	P	499.2	P	299.5	P	3413.4	P	2.8	P	21.3	P	3.2	A																Cdc2a
	3	1442089_at	---	---	---	0.1	A	0.1	A	0.3	A	13.9	P	0.4	A	2.6	A	0.1	A																Hist1h3d
	3	1417636_at	Mm.244549	solute carrier family 6 (neurotransmitter transporter, glycine), member 9	Slc6a9	21.2	A	125	P	256.1	P	1788.9	P	20.8	A	23.7	A	5.3	A																Lhfp
	3	1434447_at	---	expressed sequence AI838057	AI838057	16.8	P	17.2	P	13.2	P	196.7	P	0.4	A	0.8	A	0.7	A																4933406G16Rik
	3	1422041_at	Mm.347593	paired immunoglobin-like type 2 receptor beta	Pilrb	63.9	P	96.4	P	59.2	P	955.1	P	3	A	15.2	A	0.8	A																C5r1
	3	1452458_s_at	Mm.28847	peptidylprolyl isomerase (cyclophilin) like 5	Ppil5	4.1	A	2.2	A	1.4	A	70	P	1.3	A	2.2	A	6.1	A																2810489O06Rik
	3	1435389_at	Mm.336329	Ubiquitin A-52 residue ribosomal protein fusion product 1, mRNA (cDNA clone MGC:6675 IMAGE:3500484)	Uba52	2.9	A	2.3	A	0.8	A	28.7	P	0.3	A	0.5	A	0.4	A																2010110P09Rik
	3	1451596_a_at	Mm.20944	sphingosine kinase 1	Sphk1	0.3	A	8.8	A	8.9	A	85.7	P	0.6	A	2.3	A	0.9	A																Siglec5
	3	1456873_at	Mm.37666	chloride intracellular channel 5	Clic5	0.6	A	1.7	A	16.3	P	76.6	P	0.8	A	0.5	A	0.7	A																Slc6a2
	3	1417150_at	Mm.300318	solute carrier family 6 (neurotransmitter transporter, serotonin), member 4	Slc6a4	3.9	A	12.3	P	2	A	116.4	P	5.1	M	1.6	A	4.3	A																1700013N18Rik
	3	1418919_at	Mm.153202	shugoshin-like 1 (S. pombe)	Sgol1	34.2	P	18.2	A	26.5	P	683.5	P	24.6	P	43.7	P	23	P																Fosl2
	3	1425383_a_at	Mm.43358	pre B-cell leukemia transcription factor 1	Pbx1	0.5	A	1	A	1.5	A	32.3	P	0.4	A	4.4	A	0.5	A																Slc25a37
	3	1417381_at	Mm.370	complement component 1, q subcomponent, alpha polypeptide	C1qa	4.9	A	39.4	P	21.5	A	281.4	P	1.2	A	0.8	A	5.4	A																Csf2rb2
	3	1425742_a_at	Mm.153272	TSC22 domain family, member 1	Tsc22d1	62.5	P	73.2	P	75.1	P	1191.7	P	27.8	P	20.9	P	41.7	P																5330421F07Rik
	3	1425214_at	Mm.235193	pyrimidinergic receptor P2Y, G-protein coupled, 6	P2ry6	22.9	A	5.2	A	6.6	A	150.7	P	2.5	A	1	A	1.2	A																4930467D19Rik
	3	1452630_at	Mm.90177	triggering receptor expressed on myeloid cells-like 1	Treml1	2.6	A	3.9	A	2	A	118.5	P	9.1	A	1.5	A	11.2	A																Lrrc16
	3	1422869_at	Mm.239655	c-mer proto-oncogene tyrosine kinase	Mertk	7.7	A	20.1	P	18.5	P	339.7	P	0.8	A	38.7	P	2.3	A																2210406H18Rik
	3	1436124_at	Mm.166467	phosphate cytidylyltransferase 1, choline, beta isoform	Pcyt1b	6.8	M	0.4	A	0.2	A	49.7	P	3.9	A	0.5	A	1.3	A																Hmg20a
	3	1426288_at	Mm.275149	low density lipoprotein receptor-related protein 4	Lrp4	5	A	7.5	A	1.5	A	74.8	P	1.9	A	1.8	A	1.6	A																6720460F02Rik
	3	1443657_at	Mm.331107	RIKEN cDNA 6330505N24 gene (6330505N24Rik), mRNA	6330505N24Rik	3.8	A	3.5	M	2.5	A	226.7	P	1.7	A	52	P	0.1	A																Fzd7
	3	1424046_at	Mm.2185	budding uninhibited by benzimidazoles 1 homolog (S. cerevisiae)	Bub1	30.3	P	32.7	P	26.8	P	438.7	P	1.4	A	14.4	A	7.5	P																Ltb4dh
	3	1430811_a_at	Mm.151315	cell division cycle associated 1	Cdca1	25.2	P	26.3	P	19.9	P	452.8	P	9.5	P	7.4	A	28	P																Sytl4
	3	1419666_x_at	Mm.18742	nuclear protein 1	Nupr1	14.8	A	16.4	P	17.1	P	230.7	P	1	A	9.5	A	1	A																Ap3b2
	3	1417155_at	Mm.16469	v-myc myelocytomatosis viral related oncogene, neuroblastoma derived (avian)	Mycn	1.3	A	0.2	A	0.9	A	34.4	P	0.6	A	5.6	A	0.6	A																Grik1
	3	1416273_at	Mm.255332	tumor necrosis factor, alpha-induced protein 2	Tnfaip2	18.5	P	45.8	P	32.4	P	414.2	P	8.1	A	1.8	A	2.1	A																Syn1
	3	1425951_a_at	Mm.271782	C-type lectin domain family 4, member n	Clec4n	6.7	A	78.5	P	55.9	P	633.2	P	0.5	A	25.7	P	0.6	A																Plekhc1
	3	1449232_at	Mm.335973	GATA binding protein 1	Gata1	16.2	P	18.3	P	27.9	P	318.8	P	6.3	A	7.9	A	6	A																Serpinb2
	3	1416298_at	Mm.4406	matrix metallopeptidase 9	Mmp9	165.6	P	55.7	P	67.7	P	1184.6	P	5.9	A	16.1	A	3.6	A																AU021889
	3	1452082_at	Mm.101958	RIKEN cDNA 6430548M08 gene	6430548M08Rik	0.5	A	2	A	1.3	A	48.2	P	0.3	A	8.6	A	0.4	A																Kif2c
	3	1444621_at	Mm.33027	MKIAA0522 protein	Iqsec2	0.6	A	3.8	A	6.6	P	88.3	P	8.2	P	3.7	A	0.2	A																C77583
	3	1427020_at	Mm.344095	scavenger receptor class A, member 3	Scara3	2.9	A	0.4	A	0.5	A	29.2	P	2.8	A	1	A	0.1	A																9530086P17Rik
	3	1422921_at	Mm.333851	pre-B lymphocyte gene 3	Vpreb3	9.4	A	1	A	2.1	A	146.8	P	1.5	A	15.5	A	9.1	A																Osmr
	3	1415958_at	Mm.10661	solute carrier family 2 (facilitated glucose transporter), member 4	Slc2a4	4.5	A	0.3	A	1	A	66	P	0.9	A	10.8	A	0.4	A																Slc7a8
	3	1436173_at	Mm.210875	Deleted in liver cancer 1 (Dlc-1)	---	8.3	P	3.7	A	8	A	104.4	P	5	A	0.5	A	1.8	A																MGI:2446259
	3	1420464_s_at	Mm.3189	paired-Ig-like receptor A1 /// paired-Ig-like receptor A2 /// paired-Ig-like receptor A3 /// paired-Ig-like receptor A4 /// paired-Ig-like receptor A6 /// leukocyte immunoglobulin-like receptor, subfamily B (with TM and ITIM domains), member 3 /// similar	Pira1 /// Pira2 /// Pira3 /// Pira4 /// Pira6 /// Lilrb3 /// LOC546027	49.1	P	27.5	P	26.1	P	401.3	P	2.3	A	0.6	A	1.6	A																Tmprss3
	3	1430800_at	---	RIKEN cDNA 4930518F22 gene	4930518F22Rik	0.2	A	0.4	A	1.6	A	28.4	P	0.1	A	5.1	A	0.4	A																Btrc
	3	1419745_at	Mm.74492	Rho GTPase activating protein 23	Arhgap23	6.5	A	5.6	A	7.1	A	90.2	P	0.2	A	2.7	A	1.6	A																Ifi204 /// Mnda
	3	1423062_at	Mm.29254	insulin-like growth factor binding protein 3	Igfbp3	1.8	A	2.7	A	2.2	A	39.8	P	0.2	A	2	A	1.5	A																Hmbs
	3	1424595_at	Mm.294882	F11 receptor	F11r	3.8	A	6.6	A	7.4	P	77.6	P	0.7	A	1.4	A	0.7	A																5730403I07Rik
	3	1423954_at	Mm.19131	complement component 3	C3	102.7	P	140.8	P	106.7	P	1454.5	P	8.3	P	24.1	A	4.3	A																Gm253
	3	1456280_at	Mm.243962	claspin homolog (Xenopus laevis)	Clspn	34.8	P	17.1	P	11.7	P	413.9	P	3.7	A	31.6	P	10.6	P																4932423M01Rik
	3	1417806_at	Mm.27396	popeye domain containing 2	Popdc2	1.3	A	1	A	6	A	73.5	P	2.1	A	2.5	A	6.6	A																D18Ertd201e
	3	1425546_a_at	Mm.37214	transferrin	Trf	42.4	P	113.7	P	32.8	P	717.6	P	1.3	A	1.9	A	4.4	A																Atp6v0a1
	3	1446715_at	Mm.39270	ATP-binding cassette, sub-family A (ABC1), member 13	Abca13	2.6	A	1.9	A	9.1	A	157	P	3.1	A	23.3	P	2.9	A																Vdr
	3	1435542_s_at	Mm.200327	CTTNBP2 N-terminal like	Cttnbp2nl	6	P	31.6	P	28.4	P	266.9	P	0.2	A	4.3	A	2.4	A																Tmem16d
	3	1438431_at	Mm.295456	ATP-binding cassette, sub-family D (ALD), member 2	Abcd2	4.3	P	0	A	0.2	A	37.4	P	0.6	A	5.2	A	0.1	A																Tgfb3
	3	1450009_at	Mm.282359	lactotransferrin	Ltf	46.6	P	564.8	P	295.2	P	3250.7	P	4	A	5.7	A	0.6	A																B4galt6
	3	1429172_a_at	Mm.32012	RIKEN cDNA 5730507H05 gene	5730507H05Rik	26.7	P	17.7	P	21.3	P	524.3	P	6.1	A	46.7	P	21.8	P																Bub1b
	3	1416529_at	Mm.182785	epithelial membrane protein 1	Emp1	8.9	A	11.7	P	13.4	P	410.2	P	17	P	36	P	22.8	P																C79743
	3	1434988_x_at	Mm.284446	aldehyde dehydrogenase 2, mitochondrial	Aldh2	22.3	P	84.4	P	54.5	P	625.9	P	3.8	A	0.7	A	6.7	A																3110047P20Rik
	3	1448871_at	Mm.27970	mitogen activated protein kinase 13	Mapk13	2.8	A	24.5	P	16.3	A	211.8	P	2.3	A	8.6	A	3.1	A																Colec12
	3	1435268_at	Mm.385196	Non-coding RNA, clone:MA0005	---	3	A	3.6	A	9.3	A	175.1	P	3.9	A	27.9	P	0.8	A																Peli2
	3	1442339_at	Mm.187847	stefin A2 like 1	MGI:3524944	181.6	P	189.6	P	235.7	P	2253.9	P	3.6	A	6.8	A	0.4	A																1700008H02Rik
	3	1450920_at	Mm.22592	cyclin B2	Ccnb2	58.6	P	44.6	P	55.3	P	857.2	P	26.2	A	31.9	A	12.8	A																Pde4d
	3	1432273_a_at	Mm.6393	Duffy blood group	Dfy	12.6	A	8.8	A	8.4	M	222.9	P	10.4	A	5.9	A	13.4	A																Ect2
	3	1421315_s_at	Mm.378902	cortactin	Cttn	6.1	P	11.8	P	12.1	P	133.9	P	1.7	A	1.4	A	3.2	A																Slc13a5
	3	1419907_s_at	---	Fc receptor-like mucin-like 1	Fcrlm1	3.3	A	21.2	P	34	P	245.9	P	2.1	A	6.7	A	0.7	A																Slc24a3
	3	1419669_at	Mm.2364	proteinase 3	Prtn3	19.5	P	92.4	P	48.7	P	605.7	P	3.7	A	2.9	A	1.6	A																Epha7
	3	1460220_a_at	Mm.795	colony stimulating factor 1 (macrophage)	Csf1	15.2	P	32	P	25.1	P	396.7	P	0.8	A	33.7	P	1.1	A																E130016E03Rik
	3	1424769_s_at	Mm.308134	caldesmon 1	Cald1	7	P	9	M	1.5	A	227.7	P	2.7	A	44.9	P	0.1	A																Brrn1
	3	1429001_at	Mm.293463	pirin	Pir	5.4	A	5.1	A	10	P	202.5	P	9.7	A	14.9	P	9.7	P																Ctsh
	3	1429779_at	Mm.86705	eukaryotic translation initiation factor 2C, 4	Eif2c4	0.7	A	8.7	A	1.4	A	50.5	P	0.5	A	2.6	A	0.4	A																Ptprm
	3	1437277_x_at	Mm.330731	transglutaminase 2, C polypeptide	Tgm2	46.1	P	418.3	P	200.1	P	2389.6	P	1.1	A	18.2	P	0.5	A																1700016H13Rik
	3	1435551_at	Mm.329322	formin-family protein FHOS2	FHOS2	0.7	A	0.5	A	1	A	12.5	P	0.4	A	0.6	A	0.2	A																Fech
	3	1434046_at	Mm.36783	expressed sequence AA467197	AA467197	8.4	P	246.7	P	193.8	P	1748.1	P	5.5	A	37.3	P	4.3	A																1700120E14Rik
	3	1438044_at	---	RIKEN cDNA 1700047M11 gene	1700047M11Rik	21.5	P	7.1	A	9	A	173.9	P	5.4	A	4.3	A	0.8	A																Gria2
	3	1425958_at	Mm.249379	interleukin 1 family, member 9	Il1f9	19.1	P	26.6	P	29.4	P	287.4	P	0.3	A	4.4	A	0.4	A																Tnc
	3	1451031_at	Mm.42095	secreted frizzled-related sequence protein 4	Sfrp4	2.4	A	0.4	A	0.6	A	47.4	P	4.5	A	3.9	A	1.3	A																1300014I06Rik
	3	1440865_at	---	---	---	119.7	P	255.6	P	166.5	P	1999.9	P	4.7	A	10.8	A	5	A																Kifc1
	3	1448752_at	Mm.1186	carbonic anhydrase 2	Car2	37.7	P	536.8	P	341.8	P	4008.1	P	75.4	P	84.4	P	50.5	P																Epdr2
	3	1427419_x_at	Mm.299367	chemokine (C-C motif) receptor 9	Ccr9	56.5	P	56.1	P	32.6	P	600.8	P	4.8	M	11.5	A	5.5	M																Gpr12
	3	1449864_at	Mm.276360	interleukin 4	Il4	4.3	A	10	P	8.2	P	185.9	P	6.6	M	18.4	P	3.8	A																Tcf7l2
	3	1439925_at	---	---	---	1.5	A	0.5	A	0.1	A	50.6	P	7.2	A	4.9	A	0.2	A																Nfam1
	3	1435938_at	Mm.45785	RIKEN cDNA 2610318C08 gene	2610318C08Rik	50	P	24.6	P	24.2	P	558.9	P	12.4	P	11.7	A	31	P																2900022L05Rik
	3	1457664_x_at	Mm.283217	Complement component 2 (within H-2S), mRNA (cDNA clone MGC:18582 IMAGE:3992881)	C2	3.3	A	8.2	A	5.9	A	81.4	P	3.3	A	0.7	A	1.2	A																C2ta
	3	1425222_x_at	Mm.326517	hypothetical protein D630002G06	D630002G06	3.8	A	4.1	A	2	A	151.1	P	0.2	A	30.4	P	3.8	A																2700046A07Rik
	3	1453004_at	Mm.23932	RIKEN cDNA 3110004L20 gene	3110004L20Rik	8.2	A	26.7	P	14	P	221.8	P	1.3	A	10.3	A	1.9	A																Btn1a1
	3	1450513_at	Mm.140157	CD33 antigen	Cd33	8.7	M	9	A	8.6	P	133.8	P	1.4	A	7.6	A	1.9	A																AI848149
	3	1417512_at	Mm.35796	ecotropic viral integration site 5 /// similar to Evi-5	Evi5 /// LOC544746	33.7	P	53	P	79.5	P	927.1	P	8.4	P	56.2	P	28.5	P																Igfbp1
	3	1419209_at	Mm.21013	chemokine (C-X-C motif) ligand 1	Cxcl1	2.6	A	17	P	16.6	P	210	P	2.8	A	17.2	P	3.1	A																Gpr116
	3	1427313_at	Mm.287572	prostaglandin I receptor (IP)	Ptgir	17	P	10.9	P	9.8	P	194.6	P	6.3	P	8	A	2.5	A																Lox
	3	1418456_a_at	Mm.30211	chemokine (C-X-C motif) ligand 14	Cxcl14	3	A	3.2	A	4.5	A	67.7	P	2.7	A	2.6	A	2.9	A																C030013C21Rik
	3	1448239_at	Mm.276389	heme oxygenase (decycling) 1	Hmox1	16.8	P	166.7	P	52.3	P	984.6	P	7.6	A	35.7	A	8	A																9330185C12Rik
	3	1419993_at	---	---	---	1.2	A	9.2	A	4.9	A	88.8	P	7.8	A	1.9	A	0.3	A																Sesn2
	3	1424118_a_at	Mm.272969	spindle pole body component 25 homolog (S. cerevisiae)	Spbc25	40.4	P	38.3	P	49.3	P	825.8	P	28.4	P	30	P	44.5	P																Edg2
	3	1449519_at	Mm.72235	growth arrest and DNA-damage-inducible 45 alpha	Gadd45a	43.4	P	31.4	P	33.8	P	868.7	P	46.7	P	60.9	P	27.2	P																Defb8
	3	1450156_a_at	Mm.116997	hyaluronan mediated motility receptor (RHAMM)	Hmmr	16.7	P	19.8	P	13.7	P	300.2	P	3.6	A	18.1	P	12.4	P																LOC545362
	3	1444616_x_at	Mm.270409	Transcribed locus	---	3.1	A	0.6	A	0.6	A	63.9	P	4.7	P	9.2	A	0.3	A																BC024969
	3	1455050_at	Mm.187910	RIKEN cDNA E130203B14 gene	E130203B14Rik	0.5	A	0.8	A	1	A	27	P	4	A	1.2	A	0.3	A																Cacng2
	3	1418424_at	Mm.3509	tumor necrosis factor alpha induced protein 6	Tnfaip6	0.3	A	2.3	A	1.3	A	19.2	P	0.1	A	0.8	A	0.7	A																Kcnq1ot1
	3	1454849_x_at	Mm.200608	clusterin	Clu	5	A	25.9	P	17.7	P	403.2	P	5.3	A	57.5	P	5.3	A																1810028F09Rik
	3	1460616_at	Mm.11662	solute carrier organic anion transporter family, member 4C1	Slco4c1	6.5	P	1.4	A	3.3	A	81.2	P	0.4	A	11.5	P	0.5	A																Ceacam20
	3	1425627_x_at	Mm.378928	glutathione S-transferase, mu 1 /// similar to Glutathione S-transferase Mu 1 (GST class-mu 1) (Glutathione S-transferase GT8.7) (pmGT10) (GST 1-1) /// similar to Glutathione S-transferase Mu 1 (GST class-mu 1) (Glutathione S-transferase GT8.7) (pmGT10) (	Gstm1 /// LOC433943 /// LOC436518 /// LOC547390	0.3	A	4.1	A	4.8	A	40.8	P	0.3	A	0.8	A	1.5	A																A330102K18Rik
	3	1455452_x_at	---	expressed sequence AI449310	AI449310	10.7	P	15.9	P	12.1	P	308.2	P	0.2	A	51.4	P	0.4	A																Abcg4
	3	1427381_at	Mm.4662	immunoresponsive gene 1	Irg1	20.6	P	470.8	P	452.8	P	3372.3	P	11.3	P	43.3	P	4.4	A																Ldh3
	3	1427234_at	Mm.331266	vang, van gogh-like 1 (Drosophila)	Vangl1	1	A	6.9	M	5.4	A	115.9	P	1.9	A	18.7	A	0.2	A																Klk6
	3	1439518_at	Mm.272673	multimerin 2	Mmrn2	0.5	A	0.4	A	0.6	A	51.5	P	1.4	A	5.6	A	6.6	A																5730419F03Rik
	3	1450946_at	Mm.20422	neural retina leucine zipper gene	Nrl	1.4	A	0.4	A	0.3	A	17.1	P	1.4	A	1	A	0.4	A																Tlr13
	3	1417534_at	Mm.6424	Integrin beta 5 (Itgb5), mRNA	Itgb5	4	A	4.1	A	3.4	A	48.3	P	1	A	1.2	A	0.2	A																D530014G21Rik
	3	1448162_at	Mm.76649	vascular cell adhesion molecule 1	Vcam1	17.2	P	168.9	P	85.6	P	957.9	P	0.1	A	13.3	A	2.4	A																Pygl
	3	1423153_x_at	Mm.8655	complement component factor h	Cfh	6.5	P	2.5	A	0	A	43.9	P	0.2	A	3.7	A	0.1	A																AI452102
	3	1449173_at	Mm.36242	membrane protein, palmitoylated 2 (MAGUK p55 subfamily member 2)	Mpp2	6.4	A	5.9	A	4.2	A	66.8	P	0.4	A	0.8	A	1.7	A																Hp
	3	1423525_at	Mm.253721	microtubule associated serine/threonine kinase-like	Mastl	6.7	A	0.6	A	9.4	A	106.9	P	2	A	2.5	A	9.8	P																Carhsp1
	3	1415949_at	Mm.31395	carboxypeptidase E	Cpe	2.6	A	3.2	A	3.9	A	113.8	P	1.6	A	22.5	P	0.7	A																Slc1a3
	3	1452040_a_at	Mm.285723	cell division cycle associated 3	Cdca3	128.7	P	106.3	P	80.4	P	1734.7	P	52.5	P	32	P	98.6	P																MGI:2180715
	3	1431743_a_at	Mm.7248	solute carrier family 4 (anion exchanger), member 1	Slc4a1	0.4	A	0.3	A	2.3	A	36.3	P	5.1	A	0.9	A	1.7	A																AI607873
	3	1436779_at	Mm.200362	cytochrome b-245, beta polypeptide	Cybb	46	P	133	P	108.2	P	1047.2	P	1.1	A	22.3	P	1	A																Plaur
	3	1460330_at	Mm.7214	annexin A3	Anxa3	7.3	A	110.8	P	70.1	P	694.7	P	5.6	A	10.7	A	5.5	A																Sema3e
	3	1415989_at	Mm.76649	vascular cell adhesion molecule 1	Vcam1	13.7	P	55.9	P	31.3	P	473.5	P	3.7	A	31.5	P	3.4	A																D7Wsu128e
	3	1418989_at	Mm.230249	cathepsin E	Ctse	98.4	P	117.8	P	106.7	P	2556.7	P	152.4	P	69.7	P	195.5	P																7420700N18Rik
	3	1418509_at	Mm.21454	carbonyl reductase 2	Cbr2	0.4	A	1.7	A	0.9	A	25.1	P	0.6	A	3.2	A	0.6	A																Cabc1
	3	1434112_at	Mm.9776	latrophilin 2	Lphn2	8.8	A	29.1	P	29.5	P	355.8	P	0.3	A	37.4	P	0.5	A																Ifitm3
	3	1435679_at	Mm.116942	optineurin	Optn	8.5	A	187.3	P	80.1	P	1051.1	P	10.5	A	28	P	6.5	M																Adam8
	3	1419764_at	Mm.4571	chitinase 3-like 3	Chi3l3	494.5	P	668.2	P	531.3	P	5666.5	P	1.7	A	5.4	A	0.1	A																Lgmn
	3	1455477_s_at	Mm.30181	PDZK1 interacting protein 1	Pdzk1ip1	5.5	A	16.5	P	11.5	P	354.1	P	16.1	A	39	P	15.3	A																Gp5
	3	1420019_at	Mm.22270	Tetraspanin 8 (Tspan8), mRNA	Tm4sf3	7.5	P	24.4	P	19.5	P	432.6	P	6.2	P	70.9	P	2.3	A																Trim9
	3	1418601_at	Mm.14609	aldehyde dehydrogenase family 1, subfamily A7	Aldh1a7	0.2	A	0.5	A	3.1	A	41.8	P	0.2	A	9.1	A	0.1	A																1700007F19Rik
	3	1455337_at	---	RIKEN cDNA 9030023J02 gene	9030023J02Rik	32.2	P	26	P	15.8	P	291.9	P	0.6	A	12	P	0.4	A																LOC433435
	3	1419942_at	Mm.218639	Sulfiredoxin 1 homolog (S. cerevisiae) (Srxn1), mRNA	Npn3	1.1	A	127.7	P	87.6	P	796	P	8.3	P	17.6	A	2.2	A																2810037O22Rik
	3	1419519_at	Mm.268521	insulin-like growth factor 1	Igf1	3.8	P	8.1	P	1.2	A	110.4	P	1.9	A	18.6	P	0.2	A																Samd12
	3	1451161_a_at	Mm.2254	EGF-like module containing, mucin-like, hormone receptor-like sequence 1	Emr1	26.7	P	58.8	P	19.1	P	404	P	3.3	A	11.9	P	2.3	A																Gm1960
	3	1450692_at	Mm.291607	kinesin family member 4	Kif4	19.2	P	17.7	P	11.1	A	213	P	7.7	A	3.6	A	3.9	A																Mmp13
	3	1434484_at	Mm.902	RIKEN cDNA 1100001G20 gene	1100001G20Rik	62.9	P	104.6	P	136.8	P	1090.2	P	6.2	A	17.7	A	1.6	A																Phyhipl
	3	1426875_s_at	Mm.218639	sulfiredoxin 1 homolog (S. cerevisiae)	Srxn1	17.1	A	180.8	P	135.2	P	1383.3	P	22	P	41.1	P	22.3	A																Zfp385
	3	1416612_at	Mm.214016	cytochrome P450, family 1, subfamily b, polypeptide 1	Cyp1b1	0.2	A	0.3	A	1	A	46.7	P	4.2	A	8.7	A	0.2	A																Ppap2b
	3	1456887_at	Mm.5196	chemokine-like receptor 1	Cmklr1	0.2	A	2.8	A	2.1	A	20.7	P	0.6	A	0.2	A	0.4	A																C80171
	3	1435029_at	Mm.314618	RIKEN cDNA B230120H23 gene, mRNA (cDNA clone MGC:35825 IMAGE:5346593)	B230120H23Rik	12.1	A	26.1	A	19.2	A	275.4	P	0.4	A	24.7	A	0.4	A																Eya4
	3	1443962_at	Mm.17977	transcription factor Dp 2	Tfdp2	73.3	P	35.3	P	58.6	P	1503.5	P	127.3	P	105.6	P	47	P																Myh11
	3	1456111_at	---	---	---	11.6	P	3.8	A	6.3	M	97.6	P	0.9	A	5.6	A	1.2	A																Aqp4
	3	1429772_at	Mm.2251	plexin A2	Plxna2	1.4	A	0.4	A	0.4	A	12	P	0.7	A	0.3	A	0.4	A																C1qb
	3	1448590_at	Mm.2509	procollagen, type VI, alpha 1	Col6a1	1.8	A	3.2	A	2.9	P	64	P	1.1	A	5.7	A	4.4	A																Map4k4
	3	1423259_at	Mm.283273	inhibitor of DNA binding 4	Id4	3.3	A	0.4	A	0.6	A	19.4	P	0.2	A	1.3	A	0.2	A																Il8rb
	3	1430193_at	Mm.372711	RIKEN cDNA 5730505K17 gene	5730505K17Rik	15.5	P	10.5	P	5.4	P	271.7	P	8.6	P	37.5	P	5	A																Prom1
	3	1448878_at	Mm.20350	Max dimerization protein 3	Mxd3	11.6	P	7.7	A	10.4	P	195.2	P	4.7	P	17	P	7	P																Gstm3
	3	1436778_at	Mm.200362	cytochrome b-245, beta polypeptide	Cybb	85.6	P	251.9	P	193.5	P	1823.2	P	4.3	A	23.2	P	4.9	A																Igfbp7
	3	1424754_at	Mm.193094	membrane-spanning 4-domains, subfamily A, member 7	Ms4a7	5.1	P	25.3	P	11.6	M	192.2	P	5.9	P	8.9	A	1.7	A																Hmga2
	3	1454971_x_at	Mm.153272	TSC22 domain family, member 1	Tsc22d1	41.9	P	50.8	P	51.4	P	802	P	26	P	26.3	P	43.4	P																Nfkbib
	3	1419665_a_at	Mm.18742	nuclear protein 1	Nupr1	39.6	P	42.5	P	43.1	P	444.7	P	1	A	9	A	0.9	A																Lilrb3
	3	1444178_at	Mm.103412	hypothetical gene supported by AK028012	LOC433237	8.1	A	1.3	A	2.1	A	226.9	P	13.9	P	25.2	A	18.5	P																Hbegf
	3	1455096_at	---	---	---	1.6	A	0.2	A	0.3	A	14.5	P	1	A	0.9	A	0.4	A																Crabp2
	3	1449538_a_at	Mm.244825	glucosaminyl (N-acetyl) transferase 1, core 2	Gcnt1	25	P	9.9	P	10.8	P	192.5	P	4.1	M	8.3	A	0.8	A																Wfdc3
	3	1452338_s_at	Mm.40546	intersectin 1 (SH3 domain protein 1A)	Itsn1	127.8	P	87.9	P	45	P	1504.2	P	39.7	P	114.6	P	40	P																Ly6i
	3	1434553_at	Mm.26088	transmembrane protein 56	Tmem56	2.3	A	4.2	A	8	A	127	P	5.5	A	15.7	A	3.1	A																Napg
	3	1416985_at	Mm.1682	protein tyrosine phosphatase, non-receptor type substrate 1	Ptpns1	206.6	P	225.9	P	171	P	2141.3	P	10	A	41.9	P	7.4	A																Abcb10
	3	1428535_at	Mm.33179	RIKEN cDNA 9430020K01 gene	9430020K01Rik	0.1	A	10	P	7.1	P	65.1	P	0.5	A	2.5	A	0.4	A																3021401C12Rik
	3	1418992_at	Mm.262589	coagulation factor X	F10	1	A	0.5	A	0.5	A	22.2	P	0.7	A	3.9	A	0.4	A																Arhgap19
	3	1427736_a_at	Mm.7336	chemokine (C-C motif) receptor-like 2	Ccrl2	6.7	A	64.4	P	28.8	P	351.2	P	3	A	2.5	A	6.8	P																Ppp1r3b
	3	1422978_at	Mm.200362	cytochrome b-245, beta polypeptide	Cybb	7	A	31	P	12.1	M	197.9	P	2.5	A	8.2	A	1.2	A																AI836758
	3	1457096_at	---	RIKEN cDNA 6430520M22 gene	6430520M22Rik	1.1	A	2.6	A	0.7	A	31.4	P	0.5	A	4.4	A	0.5	A																Depdc6
	3	1429664_at	Mm.379191	cyclin-dependent kinase-like 1 (CDC2-related kinase)	Cdkl1	1.1	A	8.8	A	6	A	149.1	P	6.1	A	20.3	A	4	A																4930529H12Rik
	3	1434360_s_at	Mm.287425	protein tyrosine phosphatase, receptor type, G	Ptprg	1.4	A	5.1	A	4.5	P	68.8	P	4.7	P	5.4	M	0.1	A																Ifngr2
	3	1459081_at	Mm.16898	A10	Phgdh	1.8	A	4.9	A	0.4	A	48.2	P	0.3	A	7.4	A	0.5	A																Trpc6
	3	1419944_at	---	DNA segment, Chr 4, ERATO Doi 639, expressed	D4Ertd639e	16.2	A	22.2	P	18	A	366.6	P	2.6	A	36.5	P	17.6	A																Mlstd1
	3	1435830_a_at	Mm.44508	RIKEN cDNA 5430435G22 gene	5430435G22Rik	94.2	P	24.9	P	20.8	P	471.1	P	6.2	A	3.8	A	3.4	A																Trpm2
	3	1417575_at	Mm.127378	OTU domain, ubiquitin aldehyde binding 2	Otub2	24.5	P	9.1	M	14.5	P	326.6	P	17.4	P	7.2	A	28.2	P																Edg3
	3	1452532_x_at	Mm.322502	CEA-related cell adhesion molecule 1	Ceacam1	5.6	A	0.9	A	1.9	A	59.1	P	1	A	8.9	A	0.5	A																Egfr
	3	1443827_x_at	Mm.320355	cDNA sequence BC004044	BC004044	2.7	A	6.5	A	5.8	A	78.7	P	0.6	A	8.1	A	0.9	A																Clca3
	3	1449401_at	Mm.3453	complement component 1, q subcomponent, gamma polypeptide	C1qg	7.4	A	144.3	P	47.5	P	592.6	P	0.8	A	0.6	A	0.3	A																Dntt
	3	1422095_a_at	Mm.271839	thymidylate kinase family LPS-inducible member	Tyki	30.8	A	2.4	A	4.1	A	163	P	4.6	A	5.5	A	5.2	A																Depdc1a
	3	1418243_at	Mm.10510	ficolin A	Fcna	24.2	P	256.9	P	80.3	P	1109.5	P	0.3	A	8.1	A	2.4	A																1700097M23Rik
	3	1422788_at	Mm.290729	solute carrier family 43, member 3	Slc43a3	34.7	P	87.6	P	104	P	1103.1	P	27.2	P	78	P	12.8	P																1700091H14Rik
	3	1420498_a_at	Mm.240830	disabled homolog 2 (Drosophila)	Dab2	6.5	A	3.2	A	0.9	A	67.7	P	1.6	A	5.2	A	3.7	A																Cdh13
	3	1417852_x_at	Mm.275745	chloride channel calcium activated 1	Clca1	0.5	A	3.2	A	10.2	P	97	P	0.2	A	14.1	P	2.9	A																Serpinb1a
	3	1438133_a_at	Mm.1231	cysteine rich protein 61	Cyr61	2.4	A	3.6	A	5.5	M	67.2	P	1.9	A	4.5	A	3	A																BB164513
	3	1416236_a_at	Mm.33240	epithelial V-like antigen 1	Eva1	0.5	A	11.4	P	32.4	P	145.5	P	0.2	A	4.4	A	0.2	A																Kcna4
	3	1449027_at	Mm.168257	ras homolog gene family, member U	Rhou	21.2	P	8.5	A	14.8	P	267.7	P	12.3	M	24.1	P	3.4	A																Gulp1
	3	1435497_at	---	---	---	19.3	P	6.9	A	1	A	94.4	P	1.3	A	1.7	A	1.3	A																Gm1012
	3	1438841_s_at	Mm.3506	arginase type II	Arg2	52.8	P	44	P	31.1	P	552.1	P	15.3	P	22	P	9.8	P																Obox1
	3	1453255_at	Mm.22716	solute carrier family 43, member 1	Slc43a1	14.2	P	13.3	P	14.2	P	364	P	11.9	P	33.7	P	27.8	P																Ltbp2
	3	1449193_at	Mm.6676	CD5 antigen-like	Cd5l	12.3	P	170.7	P	55.3	P	718	P	3	A	5.6	A	0.2	A																B230208H21
	3	1425180_at	Mm.238094	SH3-domain GRB2-like (endophilin) interacting protein 1	Sgip1	7.3	M	10.1	P	15.2	A	231.9	P	6	A	22.6	A	12.3	A																A530041M06Rik
	3	1448265_x_at	Mm.33240	epithelial V-like antigen 1	Eva1	0.1	A	4.7	P	8.3	P	65.2	P	0.4	A	7.5	A	0.3	A																Plekhg1
	3	1455436_at	---	DIRAS family, GTP-binding RAS-like 2 /// similar to Di-Ras2	Diras2 /// LOC544932	8.2	A	0.5	A	0.2	A	42.3	P	3	A	0.9	A	1.3	A																Ccl12
	3	1416193_at	Mm.273195	carbonic anhydrase 1	Car1	10.1	P	63.9	P	55.3	P	437.1	P	1.1	A	12.2	A	1.7	A																Calca
	3	1448834_at	Mm.42148	forkhead box M1	Foxm1	8.6	P	8.5	A	12.1	P	121.9	P	5.6	P	0.9	A	3.3	A																Grm7
	3	1433908_a_at	Mm.378902	cortactin	Cttn	22.4	P	63.6	P	20	P	446.5	P	0.9	A	29.9	P	8.1	P																2210020M01Rik
	3	1455701_at	Mm.190704	sorting nexin 26	Snx26	2.8	A	5	P	1.7	A	93.5	P	2.9	A	17.1	M	1.4	A																Ttk
	3	1422620_s_at	Mm.317186	phosphatidic acid phosphatase 2a	Ppap2a	4.8	P	17.2	P	21.7	P	169.5	P	3	A	7.1	A	1.3	A																Fosl1
	3	1436003_at	Mm.76649	vascular cell adhesion molecule 1	Vcam1	2.2	A	8.1	P	2.7	A	62.5	P	0.4	A	5.9	A	1	A																Apod
	3	1449335_at	Mm.4871	tissue inhibitor of metalloproteinase 3	Timp3	10.3	P	7.6	A	1.7	A	153.4	P	0.1	A	31.4	P	0.7	A																6330407A03Rik
	3	1456891_at	Mm.293641	DENN/MADD domain containing 2C	Dennd2c	10.7	P	8.8	M	14	P	217.3	P	5	A	17.6	A	13.1	P																Katnal1
	3	1415848_at	Mm.233151	chorionic somatomammotropin hormone 1	Csh1	4.7	A	1.2	A	4.1	A	105.5	P	3.2	A	21.9	P	0.5	A																Adamts19
	3	1448143_at	Mm.284446	aldehyde dehydrogenase 2, mitochondrial	Aldh2	55.6	P	183.3	P	100.9	P	1087	P	8.1	A	3.7	A	9.9	A																Blnk
	3	1435903_at	Mm.294439	CD300A antigen	Cd300a	58.6	P	24.2	P	13.9	P	345.4	P	0.9	A	14.1	A	2.6	A																Sspn
	3	1439040_at	Mm.161470	centromere protein E	Cenpe	25.8	P	16.9	P	28.2	P	370.8	P	25.1	P	21	P	1.9	A																Sgol2
	3	1418993_s_at	Mm.262589	coagulation factor X	F10	0.9	A	7.1	A	8.3	A	77.4	P	0.4	A	8.2	A	0.5	A																9830166K06Rik
	3	1439112_at	Mm.268598	RIKEN cDNA 2810442I21 gene	2810442I21Rik	8.5	P	6.4	P	7.8	P	175.4	P	10	P	15.6	P	7.9	P																A230104H11Rik
	3	1429960_at	Mm.359801	RIKEN cDNA 4930438A08 gene	4930438A08Rik	8.1	A	11.4	A	13.7	P	225.7	P	6.7	A	28.2	P	5.1	A																1700008B15Rik
	3	1434645_at	Mm.101504	RIKEN cDNA C530008M17 gene	C530008M17Rik	14	P	3	A	13.2	P	148.1	P	6	A	11.5	P	0.4	A																2900069M18Rik
	3	1441984_at	Mm.243962	claspin homolog (Xenopus laevis)	Clspn	1.2	A	7	A	10.2	A	136.9	P	0.8	A	22.2	A	4	A																6330510M09Rik
	3	1449280_at	Mm.38929	endothelial cell-specific molecule 1	Esm1	0.3	A	0.3	A	1.5	A	28	P	0.7	A	3.7	A	2.7	A																4930568D16Rik
	3	1449124_at	Mm.245270	ral guanine nucleotide dissociation stimulator,-like 1	Rgl1	9	P	23.1	P	26.4	P	224.8	P	2.5	A	8.6	A	3.9	A																Dbx2
	3	1416842_at	Mm.282351	glutathione S-transferase, mu 5	Gstm5	7	M	35.9	P	17.5	P	283.8	P	4.2	A	21.6	P	7	A																1700100I10Rik
	3	1427669_a_at	Mm.8321	citron	Cit	1.2	A	1.7	A	1.8	A	71.1	P	6.9	A	10.3	A	1.7	A																Rgs17
	3	1447806_s_at	Mm.111904	serine/threonine kinase 23	Stk23	4.9	A	33	P	4.3	P	159.1	P	4.4	A	7.1	A	0.7	A																E230016M11Rik
	3	1417513_at	Mm.35796	ecotropic viral integration site 5	Evi5	28.4	P	88.7	P	64.8	P	1032.6	P	21.9	P	113.4	P	22.8	P																Oog1
	3	1428481_s_at	Mm.28038	cell division cycle associated 8	Cdca8	37.1	P	34.4	P	48.8	P	527.4	P	11.7	P	8.9	A	31.8	P																Gpr56
	3	1423774_a_at	Mm.227274	protein regulator of cytokinesis 1	Prc1	84.3	P	57.5	P	60.4	P	1029.9	P	22.2	P	93.8	P	19.4	P																C79017
	3	1420699_at	Mm.239516	C-type lectin domain family 7, member a	Clec7a	67	P	142.5	P	158.5	P	1255	P	4.3	A	48.8	P	0.2	A																Gk2
	3	1439510_at	Mm.153202	shugoshin-like 1 (S. pombe)	Sgol1	13.4	P	6.4	A	0.5	A	163.3	P	8.3	P	17.2	A	8.1	P																Klf5
	3	1422755_at	Mm.4475	Bruton agammaglobulinemia tyrosine kinase	Btk	16.1	A	55.5	P	49.4	P	397.1	P	4.5	A	2.4	A	7	P																E330021D16Rik
	3	1422291_at	Mm.8000	chemokine (C-C motif) receptor 8	Ccr8	2.3	A	3.1	A	14	P	79.7	P	0.5	A	7.4	A	0.1	A																4833428M15Rik
	3	1435885_s_at	Mm.40546	intersectin 1 (SH3 domain protein 1A)	Itsn1	138.2	P	109.7	P	77.9	P	1543.9	P	51.1	P	101.6	P	33.2	P																Vpreb1
	3	1424130_a_at	Mm.386772	polymerase I and transcript release factor	Ptrf	0.5	A	0.5	A	3.8	A	50.2	P	3.7	A	5.4	A	2.9	P																Tbx18
	3	1449453_at	Mm.246332	bone marrow stromal cell antigen 1	Bst1	41.2	P	17.7	P	35.6	P	440.1	P	5.9	A	31.8	P	14.3	P																Scn2b
	3	1443257_at	---	RIKEN cDNA 9630050E16 gene	9630050E16Rik	4.8	A	5.4	P	3.8	A	64.5	P	4.1	A	1.1	A	2.2	A																V1rb9
	3	1430886_at	Mm.317804	RIKEN cDNA 1700112E06 gene	1700112E06Rik	2.8	A	0.2	A	2.1	A	17.7	P	0.4	A	0.5	A	0.1	A																4831417L10
	3	1454799_at	Mm.271911	hypothetical protein 4933408F15	4933408F15	43	P	23.7	P	18.5	P	412.9	P	13.6	P	35.3	P	4.2	A																Kntc1
	3	1418162_at	Mm.38049	toll-like receptor 4	Tlr4	11.8	P	8.6	P	8.2	P	105.2	P	2.1	A	3.1	A	1.6	A																Neurod6
	3	1438306_at	Mm.317015	ring finger protein 180	Rnf180	4	A	7.1	M	2.3	A	41.9	P	0.1	A	0.4	A	0.6	A																Rad54b
	3	1431907_at	Mm.87373	RIKEN cDNA 4933404M02 gene	4933404M02Rik	8.2	A	0.7	A	0.6	A	38.1	P	0.4	A	2.8	A	0.8	A																Mod1
	3	1445647_at	---	expressed sequence AI447881	AI447881	39.9	P	9.8	P	9.8	P	251.7	P	3.9	P	19.3	P	3.5	A																9530026P05Rik
	3	1436712_at	Mm.223639	phospholipase A2, group IVC (cytosolic, calcium-independent)	Pla2g4c	0.6	A	6.9	P	10.4	P	118.2	P	7.7	P	6.4	A	7.6	P																BC054438
	3	1435943_at	Mm.20388	Dipeptidase 1 (renal), mRNA (cDNA clone MGC:6318 IMAGE:2812088)	Dpep1	0.5	A	2.7	A	1.6	A	60.5	P	4.7	A	8.4	A	2.7	A																Gpx3
	3	1438732_at	---	hypothetical protein 6430511F03	6430511F03	2.7	A	3.1	A	1.3	A	44.6	P	0.7	A	4	A	3.2	A																Phactr4
	3	1417074_at	Mm.30300	CEA-related cell adhesion molecule 10	Ceacam10	1.3	A	10.4	P	3.8	A	92.3	P	3.8	A	11.5	P	0.9	A																4933427J07Rik
	3	1421749_at	---	---	---	9.8	A	2	A	0.6	A	115.1	P	1.6	A	26.8	P	1.1	A																C230079D11Rik
	3	1454783_at	Mm.24208	interleukin 13 receptor, alpha 1	Il13ra1	25.4	P	7.9	P	7.7	P	152.5	P	3.5	A	6.6	A	1.9	A																G1p2
	3	1424278_a_at	Mm.8552	baculoviral IAP repeat-containing 5	Birc5	178.2	P	182.2	P	158	P	2342.4	P	28.2	P	87.8	P	160	P																Fgf7
	3	1456046_at	Mm.681	complement component 1, q subcomponent, receptor 1	C1qr1	42.3	P	7.5	A	5.2	A	474	P	26.7	P	60.2	A	21.2	A																9530008L14Rik
	3	1436970_a_at	Mm.4146	platelet derived growth factor receptor, beta polypeptide	Pdgfrb	0.4	A	4.3	P	0.1	A	34	P	0.7	A	3.5	A	2.8	A																Ache
	3	1451246_s_at	Mm.3488	aurora kinase B	Aurkb	28.5	P	7.5	A	23.8	P	297.8	P	6.6	A	26.9	P	8.5	A																Rdh16
	3	1419908_at	Mm.1850	Fc receptor-like mucin-like 1 (Fcrlm1), mRNA	Uqcrb	7.3	P	54	P	80.4	P	447	P	0.2	A	17.2	A	0.7	A																Cd4
	3	1442395_at	Mm.336625	Bpag1-e mRNA for bullous pemphigoid antigen 1-e	Dst	4.8	A	3.3	P	4.2	A	59.2	P	4.5	A	3.3	A	0.1	A																D630023B12Rik
	3	1437260_at	Mm.22904	multimerin 1	Mmrn1	2	A	0.4	A	4.8	A	88.2	P	3.9	A	19.4	P	1.4	A																4930544M13Rik
	3	1434354_at	Mm.241656	monoamine oxidase B	Maob	3.3	A	0.2	A	0.1	A	17.9	P	0.1	A	2.6	A	0.2	A																Asph
	3	1417533_a_at	Mm.6424	integrin beta 5	Itgb5	16.6	A	1.9	A	1.3	A	79.4	P	0.6	A	7.8	A	0.6	A																4930519N13Rik
	3	1419691_at	Mm.3834	cathelicidin antimicrobial peptide	Camp	218.3	P	929.8	P	730.9	P	5314.5	P	1.6	A	37.3	A	0.9	A																Fgf18
	3	1426452_a_at	Mm.292102	RAB30, member RAS oncogene family	Rsb30	1.2	A	3.8	A	9.4	A	46.3	P	0.3	A	1.6	A	0.4	A																Pygo1
	3	1416120_at	Mm.99	ribonucleotide reductase M2	Rrm2	34.5	P	32	P	14.3	P	321.2	P	9.9	A	5.7	A	14.7	A																Cabp4
	3	1444232_at	Mm.376098	protein kinase, cGMP-dependent, type I	Prkg1	1.3	A	3.5	A	7.2	A	59.2	P	2.5	A	2.9	A	3.1	A																Folr2
	3	1457984_at	Mm.290689	corticotropin releasing hormone	Crh	0.1	A	2.4	A	1.7	A	28.8	P	1.3	A	1.3	A	3.2	A																9130017K11Rik
	3	1419120_at	Mm.4925	lymphoblastomic leukemia	Lyl1	13.7	P	10.2	P	15.6	P	248.1	P	5.9	A	26.6	P	13.8	P																Slc35f3
	3	1429841_at	Mm.297863	RIKEN cDNA 3000002B06 gene	3000002B06Rik	1.3	A	0.7	A	0.5	A	50.1	P	5.5	A	5.8	A	3.8	A																Nol4
	3	1444393_at	Mm.380548	15 days embryo head cDNA, RIKEN full-length enriched library, clone:D930029H24 product:hypothetical protein, full insert sequence	---	1.6	A	1.1	A	1.6	A	17.3	P	0.3	A	0.7	A	0.7	A																Gp1bb /// Sept5
	3	1452757_s_at	Mm.196110	hemoglobin alpha, adult chain 1	Hba-a1	28.7	P	1476.1	P	1141	P	7041.7	P	2.8	A	3.8	A	3.2	A																Lif
	3	1454613_at	---	RIKEN cDNA 9430041P20 gene	9430041P20Rik	3.7	A	4.3	P	1.8	A	78.2	P	0.1	A	14	A	4.1	A																9430019H13Rik
	3	1451604_a_at	Mm.279542	activin A receptor, type II-like 1	Acvrl1	11.1	A	17.3	P	8.4	P	106.7	P	0.7	A	0.7	A	0.2	A																1700006H03Rik
	3	1428749_at	Mm.93636	Dmx-like 2	Dmxl2	43.4	P	44.3	P	50.6	P	408	P	2.4	A	4.8	A	0.3	A																9030418K01Rik
	3	1452035_at	Mm.738	procollagen, type IV, alpha 1	Col4a1	17.2	P	11.7	P	7.1	P	229.7	P	7	P	34.4	P	3.9	P																Lrp1
	3	1453136_at	Mm.276229	F-box protein 30	Fbxo30	28.9	P	60.7	P	60.4	P	696.5	P	54.6	P	10.8	P	27.6	P																C85600
	3	1418421_at	Mm.12930	B-cell CLL/lymphoma 6, member B	Bcl6b	12.4	P	6.9	A	15.8	P	260	P	25.6	P	24.9	A	5.4	A																LOC547272
	3	1415864_at	Mm.282863	2,3-bisphosphoglycerate mutase	Bpgm	103.5	P	41	P	61	P	1969.6	P	170.8	P	106.5	P	206.7	P																Nfib
	3	1445952_at	Mm.217216	Putative membrane-associated guanylate kinase 1 (Magi-1) mRNA, alternatively spliced c form	Baiap1	0.5	A	3.8	A	1.2	A	23.2	P	0.5	A	1.7	A	0.6	A																D3Ertd162e
	3	1420641_a_at	Mm.28986	sulfide quinone reductase-like (yeast)	Sqrdl	42.5	P	46.1	P	29.3	P	589.8	P	9.1	A	36.8	A	42	P																D12Ertd208e
	3	1417299_at	Mm.33773	NIMA (never in mitosis gene a)-related expressed kinase 2	Nek2	11.3	A	7.1	A	14.8	P	160.8	P	0.4	A	15.7	A	7.3	A																Slc7a2
	3	1427327_at	Mm.379385	paired immunoglobin-like type 2 receptor alpha	Pilra	68.6	P	93.9	P	72.8	P	729.7	P	9.4	P	14	A	2.5	A																Ghr
	3	1460192_at	Mm.259470	oxysterol binding protein-like 1A	Osbpl1a	4.4	A	12.1	P	17.6	P	164.4	P	4.7	A	14.5	A	4.6	P																Incenp
	3	1430700_a_at	Mm.9277	phospholipase A2, group VII (platelet-activating factor acetylhydrolase, plasma)	Pla2g7	28.4	P	32.4	P	32.6	P	405.9	P	4.5	A	45.5	A	0.6	A																Rnd1
	3	1448558_a_at	Mm.4186	phospholipase A2, group IVA (cytosolic, calcium-dependent)	Pla2g4a	0.5	A	6.5	A	7.2	P	100.1	P	4	A	12.3	A	4.9	P																Fads2
	3	1437580_s_at	Mm.33773	NIMA (never in mitosis gene a)-related expressed kinase 2	Nek2	2.3	A	2.2	A	13.7	A	90.3	P	0.3	A	9.4	A	4.6	A																Ccl6
	3	1434767_at	Mm.21144	expressed sequence C79407	C79407	27.4	P	20.3	P	33.2	P	342.3	P	8	P	23.1	P	8.7	A																A030013D21
	3	1439820_at	Mm.215971	Early B-cell factor 1 (Ebf1), mRNA	Ebf1	3.8	A	13.1	P	3.8	A	90.8	P	2.6	A	9.2	A	0.2	A																5430433G21Rik
	3	1449984_at	Mm.4979	chemokine (C-X-C motif) ligand 2	Cxcl2	27.2	P	307.6	P	86.8	P	1171.8	P	2.5	A	28.2	P	0.4	A																Trp53inp2
	3	1419219_at	Mm.160020	cytochrome P450, family 4, subfamily f, polypeptide 18	Cyp4f18	4	A	18	A	12.9	P	133.4	P	1.3	A	11.8	A	0.2	A																Sned1
	3	1422721_at	Mm.358793	tyrosine kinase, non-receptor, 1	Tnk1	4.7	A	5.8	A	8.1	P	73.9	P	3.3	A	2.2	A	2.1	A																Syk
	3	1440370_at	Mm.39270	ATP-binding cassette, sub-family A (ABC1), member 13	Abca13	16.7	P	11.7	P	13.1	A	288.2	P	0.1	A	67.1	P	0.3	A																Tdrd5
	3	1443816_s_at	Mm.234573	expressed sequence BB220380	BB220380	9.8	M	26.2	P	17.8	P	167.8	P	0.7	A	0.3	A	6.4	A																Clic6
	3	1454587_at	---	RIKEN cDNA 9330199C07 gene	9330199C07Rik	0.2	A	4.2	A	4.6	A	50.9	P	2	A	4.2	A	2.9	A																Hsd17b2
	3	1453444_at	---	RIKEN cDNA 5730437C12 gene	5730437C12Rik	6.4	A	0.2	A	1	A	19.1	P	0.1	A	0.1	A	0.1	A																Ccnb1-rs1 /// Ccnb1 /// LOC434175 /// Ccnb1-rs5
	3	1450718_at	Mm.277333	adaptor protein with pleckstrin homology and src	MGI:1345171	10.8	M	18.2	P	13.1	P	128.9	P	2.9	A	1.1	A	0.8	A																D230005D02Rik
	3	1440621_at	Mm.45124	Kit ligand, mRNA (cDNA clone MGC:18402 IMAGE:3662792)	Kitl	1.9	A	0.9	A	4.5	A	34.3	P	0.4	A	4.5	A	0.3	A																Slc15a3
	3	1426664_x_at	Mm.200307	solute carrier family 45, member 3	Slc45a3	0.7	A	10.9	P	1.2	A	39	P	0.5	A	1.4	A	0.6	A																Vegfa
	3	1418982_at	Mm.349667	CCAAT/enhancer binding protein (C/EBP), alpha	Cebpa	46	P	41	P	34.2	P	393	P	0.5	A	20.6	A	0.3	A																4933428I03Rik
	3	1446898_at	---	---	---	1.2	A	1.5	A	1.4	A	25.2	P	2.7	A	1.9	A	0.3	A																Enpp2
	3	1440559_at	---	high mobility group AT-hook 2, pseudogene 1	Hmga2-ps1	7.8	A	10.6	P	8.8	P	173.9	P	7.2	P	23.6	A	4.5	A																D0Kist2
	3	1451386_at	Mm.24021	biliverdin reductase B (flavin reductase (NADPH))	Blvrb	51.4	P	138.8	P	113.6	P	1939.9	P	102.6	P	100.8	P	183.1	P																Cd300lf
	3	1420176_x_at	Mm.184441	immunoglobulin lambda-like polypeptide 1	Igll1	12.1	A	9.1	A	13.5	M	241.7	P	11.8	A	25.9	P	13.8	M																Luzp5
	3	1449455_at	Mm.715	hemopoietic cell kinase	Hck	37.6	P	129.6	P	113.5	P	779.7	P	0.2	A	10.9	A	0.3	A																Igl-V1
	3	1422970_at	Mm.20350	Max dimerization protein 3	Mxd3	4.4	A	1.4	A	2.1	A	50.6	P	2.5	A	4.6	A	3.1	A																4930500H12Rik
	3	1441672_at	---	DNA segment, Chr 3, ERATO Doi 547, expressed	D3Ertd547e	3.1	A	1.7	A	0.5	A	41.5	P	0.3	A	1.7	A	8.2	P																Mybl2
	3	1417430_at	Mm.1640	cerebellar degeneration-related 2	Cdr2	77.6	P	146.8	P	273.3	P	1988.3	P	91.7	P	52.7	P	78.2	P																Hcn1
	3	1449222_at	Mm.256798	Epstein-Barr virus induced gene 3	Ebi3	13.2	P	39.6	P	40	P	289.4	P	6.4	A	3.4	A	4.4	A																Trpc4
	3	1427165_at	Mm.24208	interleukin 13 receptor, alpha 1	Il13ra1	16.4	P	4.8	A	7.2	A	114.9	P	0.2	A	11.8	A	1.9	A																6430711C07Rik
	3	1457851_at	---	---	---	12.5	P	44.9	P	33.9	P	338	P	8.9	P	19.9	P	3.6	A																Sirpb1
	3	1417839_at	Mm.22768	claudin 5	Cldn5	0.7	A	3.6	A	11.1	A	62.2	P	1.2	A	6.4	A	0.4	A																1700008F21Rik
	3	1422450_at	Mm.35738	catenin (cadherin associated protein), delta 1	Ctnnd1	2.8	A	6.7	P	5.3	P	45.9	P	0.1	A	1.1	A	1.1	A																AI649393
	3	1417400_at	Mm.212395	retinoic acid induced 14	Rai14	1.3	A	20.2	P	27.1	P	212	P	10	P	19.2	A	0.7	A																Pak7
	3	1428480_at	Mm.28038	cell division cycle associated 8	Cdca8	12	A	7.5	A	16.9	P	168.8	P	2.1	A	2	A	21.8	A																Cias1
	3	1452016_at	Mm.19844	arachidonate 5-lipoxygenase activating protein	Alox5ap	185.8	P	94.3	P	30.1	P	970.8	P	28.3	P	14.8	P	14.2	P																2900027M19Rik
	3	1435264_at	Mm.23462	elastin microfibril interfacer 2	Emilin2	70.4	P	25	P	15.7	P	310	P	0.5	A	8	A	0.4	A																Abcg3
	3	1424128_x_at	Mm.3488	aurora kinase B	Aurkb	5.5	A	2.8	A	10	A	121.9	P	1.3	A	22.3	A	3.9	A																Prnp
	3	1426584_a_at	Mm.371580	sorbitol dehydrogenase 1	Sdh1	23.5	P	8.3	P	8.3	A	254.9	P	10.5	A	20.6	P	21.6	P																8430422H06Rik
	3	1436368_at	Mm.186778	solute carrier family 16 (monocarboxylic acid transporters), member 10	Slc16a10	27	P	47.5	P	117.4	P	617.2	P	9.7	P	27.7	P	3.9	A																1700025K04Rik
	3	1417939_at	Mm.204634	RAD51 associated protein 1	Rad51ap1	3.3	A	0.7	A	7.5	A	48.6	P	0.7	A	1.9	A	4	A																Dab1
	3	1439794_at	Mm.291158	Netrin 4 (Ntn4), mRNA	Ntn4	6.7	P	4	A	3.6	A	53.7	P	3.8	A	1.3	A	0.4	A																Has2
	3	1422013_at	Mm.47384	C-type lectin domain family 4, member a2	Clec4a2	8.7	A	13.1	P	4.1	A	107.6	P	0.9	A	12.8	A	0.6	A																Zfp354b
	3	1420617_at	Mm.339792	cytoplasmic polyadenylation element binding protein 4	Cpeb4	26	P	21.6	P	21.5	P	329.4	P	11.4	P	25.9	P	14.1	P																Csnd
	3	1448303_at	Mm.302602	glycoprotein (transmembrane) nmb	Gpnmb	8.7	A	3.1	A	5.9	P	158.3	P	14.1	M	18.8	A	7.9	P																Ppara
	3	1454713_s_at	Mm.18603	histidine decarboxylase	Hdc	54.7	P	70.2	P	51.5	P	690.2	P	38.5	P	9.4	A	29.9	P																6720475J19Rik
	3	1427102_at	Mm.38192	schlafen 4	Slfn4	329.7	P	252.1	P	307.4	P	2420.8	P	2.8	A	27.3	P	2	A																Axl
	3	1417910_at	Mm.4189	cyclin A2	Ccna2	110.7	P	110.5	P	111.2	P	1211.2	P	18.8	P	56.7	P	40.9	P																Ncf2
	3	1434592_at	Mm.369143	Adult male liver tumor cDNA, RIKEN full-length enriched library, clone:C730015M21 product:solute carrier family 16 (monocarboxylic acid transporters), member 10, full insert sequence	---	1.7	A	8.5	P	22.3	P	140.3	P	7.8	A	9.3	A	3.3	A																Zfpn1a2
	3	1430466_at	Mm.58105	RIKEN cDNA 2310005G13 gene	2310005G13Rik	4	A	3.4	A	2.6	A	51.5	P	2.5	A	6	A	0.7	A																Rhobtb3
	3	1433930_at	Mm.265786	Heparanase (Hpse), mRNA	Hpse	11.4	P	14.1	P	25.3	P	203.4	P	7.2	P	13.2	P	4.9	P																C78651
	3	1451117_a_at	Mm.380656	target of myb1-like 1 (chicken)	Tom1l1	6.8	M	2.6	A	6.3	A	136.9	P	20.6	P	1.4	A	14.4	P																Itgbl1
	3	1449424_at	Mm.103380	pleckstrin 2	Plek2	9.7	P	10.8	A	9	P	169.3	P	13.9	M	15.7	A	3.9	A																Cpd
	3	1428018_a_at	Mm.2699	Cd300D antigen	Cd300d	18.6	P	41.2	P	7.4	M	193.3	P	3.5	A	3.8	A	1.4	A																D0H4S114
	3	1434140_at	Mm.334413	mcf.2 transforming sequence-like	Mcf2l	1.2	A	6.5	P	2.5	A	56.2	P	3.7	A	6.7	A	0.7	A																Cd2ap
	3	1434369_a_at	Mm.178	crystallin, alpha B	Cryab	3.2	A	0.3	A	0.4	A	41.3	P	0.3	A	9.7	A	2.6	A																Cd59a
	3	1448226_at	Mm.99	ribonucleotide reductase M2	Rrm2	33.9	P	28.9	P	22.7	P	441.3	P	19.9	P	14.6	P	45	P																A930004D18Rik
	3	1453586_at	Mm.2824	ectonucleoside triphosphate diphosphohydrolase 1	Entpd1	18.1	A	12.8	A	12.8	P	218.5	P	17.1	P	16.2	P	4.8	A																Hspa1a
	3	1422513_at	Mm.77695	cyclin F	Ccnf	16.1	P	11.1	P	20.8	P	232	P	16.6	P	1.1	A	21.8	P																Adamts1
	3	1441870_s_at	Mm.6442	polycystic kidney disease 2	Pkd2	14.7	P	5.4	A	5.4	P	195.5	P	9.1	P	38.3	P	3.3	A																Hbb-bh1
	3	1456250_x_at	Mm.14455	transforming growth factor, beta induced	Tgfbi	112.9	P	33.4	P	13.6	P	458.5	P	1.2	A	24.2	P	0.2	A																Kif22
	3	1418745_at	Mm.374810	osteomodulin	Omd	10.7	P	6.7	P	6.4	P	160.1	P	2.4	A	35.5	P	1.9	A																2410195B05Rik
	3	1417494_a_at	Mm.13787	ceruloplasmin	Cp	0.6	A	13.8	P	7	P	70.3	P	2	A	4.1	A	0.3	A																B230312A22Rik
	3	1417552_at	Mm.41816	fibroblast activation protein	Fap	0.9	A	2.2	A	3.5	A	59.4	P	4.6	A	10.5	A	1.4	A																Notch3
	3	1443536_at	Mm.260988	solute carrier family 7 (cationic amino acid transporter, y+ system), member 11	Slc7a11	4.9	A	15.8	P	14.3	P	160.4	P	6.3	P	20.2	P	0.2	A																Spib
	3	1437279_x_at	Mm.2580	syndecan 1	Sdc1	12	P	42.4	P	53.6	P	314.7	P	3.4	P	10.4	A	2.2	A																D8Ertd28e
	3	1417580_s_at	Mm.196558	selenium binding protein 1	Selenbp1	7.5	A	26.8	P	12.3	A	173.5	P	0.7	A	8	A	11.7	P																Col19a1
	3	1418340_at	Mm.22673	Fc receptor, IgE, high affinity I, gamma polypeptide	Fcer1g	320.3	P	422.3	P	200.7	P	2762.6	P	48.1	P	25.1	P	60.8	P																Centd3
	3	1425638_at	Mm.341520	centaurin, alpha 2	Centa2	53.7	P	36.8	P	43.5	P	470.1	P	7.1	A	37.8	P	2.3	A																A930001M12Rik
	3	1448390_a_at	Mm.14063	dehydrogenase/reductase (SDR family) member 3	Dhrs3	21.3	P	24.1	P	14.7	P	188	P	1.1	A	11.5	A	0.4	A																5830408B19Rik
	3	1449429_at	Mm.20453	FK506 binding protein 1b	Fkbp1b	0.6	A	2.8	A	5	A	57.6	P	6.2	A	2.4	A	5.1	A																2310056B04Rik
	3	1419569_a_at	Mm.322843	interferon-stimulated protein	Isg20	93.2	P	234.9	P	176.1	P	1990.5	P	99.5	P	70.9	P	87.4	P																Sall4
	3	1416299_at	Mm.37801	Shc SH2-domain binding protein 1	Shcbp1	48.6	P	42.8	P	65.7	P	777.3	P	14.7	P	70.1	P	54.7	P																Cnksr2
	3	1418450_at	Mm.335196	immunoglobulin superfamily containing leucine-rich repeat	Islr	2.6	A	1.8	A	2	A	29.4	P	0.4	A	3.4	A	1.1	A																Elovl4
	3	1420407_at	Mm.20853	leukotriene B4 receptor 1	Ltb4r1	1.4	A	28.3	A	10.6	A	117.3	P	1.6	A	1.7	A	4.4	A																4932437C15Rik
	3	1452716_at	Mm.27227	RIKEN cDNA 5730469M10 gene	5730469M10Rik	150.3	P	143	P	219.2	P	2580.5	P	147.5	P	254.6	P	71.6	P																Alk
	3	1450484_a_at	Mm.271839	thymidylate kinase family LPS-inducible member	Tyki	65.7	P	22.2	P	74.4	P	618.1	P	25.4	P	6.1	P	45.3	P																4930547N16Rik
	3	1449670_x_at	Mm.379269	transmembrane 7 superfamily member 1	Tm7sf1	6.6	P	32.3	P	41.8	P	262.9	P	8.8	P	10.5	P	3.4	A																2610312I10Rik
	3	1438855_x_at	Mm.255332	tumor necrosis factor, alpha-induced protein 2	Tnfaip2	127.3	P	562.3	P	357.8	P	2618.6	P	2.3	A	18.1	A	4.9	A																4933401J01Rik
	3	1451584_at	Mm.72168	hepatitis A virus cellular receptor 2	Havcr2	15.7	P	23.5	P	13.9	P	144.3	P	0.7	A	2.8	A	0.7	A																D8Ertd56e
	3	1434850_at	---	IQ motif containing GTPase activating protein 3	Iqgap3	11.9	P	10.5	P	6.6	A	149.2	P	9.1	P	13.2	A	5.8	P																Ehd2
	3	1434430_s_at	Mm.40740	adenosine A2b receptor	Adora2b	1.6	A	5	A	2.8	A	31.6	P	0.8	A	0.4	A	1.8	A																Odz2
	3	1434201_at	Mm.157697	Chordin-like 1 (Chrdl1), mRNA	Chrdl1	3.8	A	6.6	A	3.5	A	52.1	P	0.4	A	4.9	A	1.1	A																Dkk1
	3	1443361_at	Mm.21814	Tetraspanin 9, mRNA (cDNA clone MGC:62968 IMAGE:5146854)	9430079M16Rik	0.8	A	0.8	A	1.8	A	36.5	P	0.8	A	6.9	A	3.5	A																Gloxd1
	3	1450757_at	Mm.1571	cadherin 11	Cdh11	2.5	A	0.2	A	3.3	A	48.9	P	0.6	A	8.8	P	4.1	P																Caln1
	3	1454269_s_at	Mm.159421	RIKEN cDNA 4930519L02 gene	4930519L02Rik	5.3	P	6.6	P	8.1	P	117.3	P	5.7	P	20.2	P	0.6	A																4933409F18Rik
	3	1455396_at	Mm.270043	ATPase, class I, type 8B, member 1 (Atp8b1), mRNA	Atp8b1	3.3	A	1.3	A	2.4	A	53.3	P	1.6	A	12.6	A	0.7	A																Espl1
	3	1424051_at	Mm.181021	procollagen, type IV, alpha 2	Col4a2	3.6	A	14.8	P	9.2	P	125.7	P	6.9	A	9.2	A	5.2	A																Ppp1r9a
	3	1452014_a_at	Mm.268521	insulin-like growth factor 1	Igf1	9.7	A	107.6	P	26.2	P	430	P	7.7	M	20.2	P	7.4	A																Plekhh2
	3	1435005_at	Mm.161470	centromere protein E	Cenpe	11.2	P	16.9	P	23.7	A	290.1	P	9.3	A	43.1	P	9.9	A																4930418G15Rik
	3	1448330_at	Mm.378928	glutathione S-transferase, mu 1	Gstm1	23.3	P	41.8	P	36.5	P	321	P	2.7	A	7.2	A	15.3	P																Ckap4
	3	1437113_s_at	Mm.212039	phospholipase D1	Pld1	4.9	A	5.6	P	0.5	A	50.3	P	3.9	A	4.3	A	0.6	A																Slc6a6
	3	1425037_at	Mm.256131	FYVE, RhoGEF and PH domain containing 4	Fgd4	2.3	A	0.9	A	5	A	28.5	P	1.5	A	1.6	A	0.1	A																Dmt2
	3	1442056_at	Mm.192984	PREDICTED: Mus musculus zinc finger protein 608 (Zfp608), mRNA	Zfp608	2.3	A	13	P	6.8	M	81.4	P	4.9	A	0.5	A	4.9	A																C86415
	3	1419906_at	Mm.18832	Hydroxyprostaglandin dehydrogenase 15 (NAD), mRNA (cDNA clone MGC:14001 IMAGE:4208980)	Hpgd	14.2	P	6.6	A	5.1	P	89.3	P	0.2	A	7.4	A	2.1	A																C80154
	3	1456929_at	Mm.55872	PREDICTED: hypothetical protein XP_489055 [Mus musculus], mRNA sequence	BC042782	0.8	A	0.8	A	1	A	16.5	P	0.4	A	3	A	0.6	A																Il3
	3	1447990_at	---	expressed sequence C76332	C76332	2.9	A	0.4	A	2.4	A	47.5	P	2	A	6.5	A	4.6	A																Twist1
	3	1416511_a_at	Mm.293378	CDC42 effector protein (Rho GTPase binding) 4	Cdc42ep4	29.8	P	46.6	P	60.5	P	393.1	P	11.8	A	8.1	A	1.2	A																Top2a
	3	1460282_at	Mm.248352	triggering receptor expressed on myeloid cells 1	Trem1	1.4	A	12.7	M	0.8	A	44.7	P	0.4	A	3.4	A	0.6	A																Gfra1
	3	1417688_at	Mm.320355	cDNA sequence BC004044	BC004044	0.6	A	10.9	A	6.4	A	71.5	P	2.2	A	7	A	1.6	A																5430421B17
	3	1418090_at	Mm.260768	plasmalemma vesicle associated protein	Plvap	0.3	A	8.1	A	1.8	A	32.6	P	0.9	A	1.8	A	0.8	A																Pcyt1a
	3	1422953_at	Mm.378918	formyl peptide receptor, related sequence 2	Fpr-rs2	129.6	P	408.1	P	315.7	P	2068.3	P	2.9	A	6.7	A	2.3	A																P2rx1
	3	1448205_at	Mm.260114	cyclin B1, related sequence 1 /// cyclin B1	Ccnb1-rs1 /// Ccnb1	37.1	P	67.5	P	63.9	P	838.5	P	18.9	P	103.9	P	40.6	P																Hoxd1
	3	1450297_at	Mm.1019	interleukin 6	Il6	2.7	A	5.3	P	3.8	A	78.6	P	5	A	15	A	0.2	A																Zp3
	3	1448314_at	Mm.281367	cell division cycle 2 homolog A (S. pombe)	Cdc2a	34.9	P	84.1	P	88	P	841.2	P	25.1	P	60.7	P	40.5	P																4930438O03Rik
	3	1453573_at	Mm.347699	histone1, H3d	Hist1h3d	1	A	0.7	A	1.8	A	25.6	P	0.5	A	5.6	A	1	A																C86544
	3	1433776_at	Mm.118617	lipoma HMGIC fusion partner	Lhfp	18.2	P	16	P	7.5	P	270.3	P	3.9	P	63.5	P	4.2	A																C77649
	3	1458793_at	---	---	---	3.9	A	6.4	A	6.9	P	127.9	P	4.9	A	28.6	A	2.4	A																Mefv
	3	1417853_at	Mm.275745	chloride channel calcium activated 1 /// chloride channel calcium activated 2	Clca1 /// Clca2	2.3	A	5.2	M	11.4	P	92.2	P	0.7	A	12.4	A	5.2	P																2900006F19Rik
	3	1437451_at	---	---	---	4.6	A	7.8	P	5.3	M	72.4	P	5.1	P	5.5	A	0.5	A																MGI:1891716
	3	1439902_at	Mm.247623	Complement component 5, receptor 1 (C5r1), mRNA	C5r1	353	P	297.3	P	224	P	2595.1	P	13.9	A	150.1	P	14.4	A																Sall3
	3	1456718_at	Mm.26088	transmembrane protein 56	Tmem56	2.9	A	4	M	1.2	A	35	P	1	A	5	A	0.1	A																4930435F18Rik
	3	1421975_a_at	Mm.104155	adducin 2 (beta)	Add2	1.7	A	10.6	A	12.6	A	153.6	P	13.1	A	14.2	A	9.1	A																Zfpm2
	3	1424975_at	Mm.290569	sialic acid binding Ig-like lectin 5	Siglec5	4.2	M	2	A	4.5	P	48.3	P	0.3	A	8.1	A	0.7	A																5230400M03Rik
	3	1422840_at	Mm.45616	RIKEN cDNA 1700013N18 gene	1700013N18Rik	0.2	A	0.7	A	0.1	A	18.5	P	2.9	A	1.9	A	1.8	A																2210421G13Rik /// LOC193676
	3	1436801_x_at	Mm.293378	CDC42 effector protein (Rho GTPase binding) 4	Cdc42ep4	25.9	P	50	P	82.4	P	456.6	P	9.9	P	11.8	A	8.6	M																Padi4
	3	1422931_at	Mm.24684	fos-like antigen 2	Fosl2	4.3	A	28.8	P	37.8	P	256.1	P	8.8	M	19.2	A	5.7	A																Bcar3
	3	1417750_a_at	Mm.293635	solute carrier family 25, member 37	Slc25a37	140.6	P	193.6	P	181.2	P	1823.4	P	78.5	P	71	P	67.5	P																Sbf2
	3	1449360_at	Mm.1940	colony stimulating factor 2 receptor, beta 2, low-affinity (granulocyte-macrophage)	Csf2rb2	17.7	P	132.7	P	84.8	P	583.7	P	5.3	A	10.4	A	0.3	A																1700012B18Rik
	3	1444780_at	Mm.333881	MKIAA3015 protein	5330421F07Rik	2.5	A	2.4	A	1.1	A	35	P	0.7	A	7.6	A	0.4	A																Anxa1
	3	1450494_x_at	Mm.322502	CEA-related cell adhesion molecule 1	Ceacam1	13.4	P	9.1	A	6.3	A	114.5	P	4.1	A	10.9	A	2.4	A																Gja9
	3	1430878_at	---	RIKEN cDNA 2210406H18 gene	2210406H18Rik	19.4	P	5.3	A	7	P	95.4	P	5.7	A	1.9	A	0.5	A																LOC238535 /// 4921509E05Rik
	3	1452073_at	Mm.33118	RIKEN cDNA 6720460F02 gene	6720460F02Rik	1.1	A	4.1	A	4.7	A	58.2	P	1.2	A	5.9	A	6.6	P																Ccnb1
	3	1450044_at	Mm.297906	frizzled homolog 7 (Drosophila)	Fzd7	15.1	P	9.1	P	13.6	P	112.8	P	3.6	A	2.7	A	2.2	A																Ank2
	3	1437130_at	---	---	---	2.5	A	5.8	A	21.2	P	119.6	P	3.5	A	12	P	4.6	P																6720420G18Rik
	3	1417777_at	Mm.34497	leukotriene B4 12-hydroxydehydrogenase	Ltb4dh	9.6	P	25.4	P	3.5	M	286.5	P	20.5	P	26.5	P	31	P																Syne1
	3	1451680_at	Mm.218639	sulfiredoxin 1 homolog (S. cerevisiae)	Srxn1	0.9	A	26.6	P	27.3	P	194	P	10.1	A	14.6	A	1.2	A																Slc15a2
	3	1427164_at	Mm.24208	interleukin 13 receptor, alpha 1	Il13ra1	23.3	P	8.7	A	2.5	A	95.8	P	0.4	A	6.4	A	0.2	A																Ptprd
	3	1451484_a_at	Mm.375222	synapsin I	Syn1	0.4	A	0.4	A	5.3	A	17.9	P	0.5	A	1	A	0.4	A																A430107O13Rik
	3	1434180_at	Mm.379356	pleckstrin homology domain containing, family C (with FERM domain) member 1	Plekhc1	0.8	A	2.8	A	2.4	A	30.9	P	0.5	A	4.4	A	1.8	A																9130022K13Rik /// 2210421G13Rik /// LOC193676
	3	1419082_at	Mm.271870	serine (or cysteine) peptidase inhibitor, clade B, member 2	Serpinb2	6.9	M	0.1	A	0.2	A	23.6	P	1.1	A	2.1	A	0.2	A																Kcnma1
	3	1454221_a_at	Mm.247651	kinesin family member 2C	Kif2c	1.2	A	1.3	A	5.9	A	45.4	P	4.8	A	1.2	A	4.3	A																Gabra6
	3	1418674_at	Mm.10760	oncostatin M receptor	Osmr	3.2	A	0.2	A	1.1	A	88.6	P	1.3	A	15.6	A	16.9	P																Eps8
	3	1443291_at	Mm.334444	Ankyrin 1, erythroid (Ank1), mRNA	Ank1	0.5	A	0.9	A	0.6	A	19.4	P	4.3	A	1.8	A	0.2	A																Aldh1l1
	3	1417929_at	Mm.276831	solute carrier family 7 (cationic amino acid transporter, y+ system), member 8	Slc7a8	1.1	A	6.7	A	9.5	A	57.4	P	0.6	A	3	A	3.1	A																Pdcd5
	3	1421714_at	Mm.214638	transmembrane protease, serine 3	Tmprss3	2.8	A	1	A	3.8	A	80.1	P	5.4	A	10.1	A	10.1	P																0610039K10Rik
	3	1443142_at	Mm.119717	Beta-transducin repeat containing protein, mRNA (cDNA clone MGC:7517 IMAGE:3491843)	Btrc	24.8	P	7.5	P	20.1	P	391.9	P	39.5	P	63.4	P	8.4	P																Dtx1
	3	1444443_at	Mm.32012	PREDICTED: chromosome condensation protein G [Mus musculus], mRNA sequence	5730507H05Rik	2.8	A	6.4	A	0.8	A	53	P	4.3	A	7.7	A	0.2	A																Plk2
	3	1419603_at	Mm.212870	interferon activated gene 204 /// myeloid cell nuclear differentiation antigen	Ifi204 /// Mnda	18.3	P	64.2	P	102.2	P	446.5	P	5.5	A	5.6	A	0.2	A																Cdc25c
	3	1426475_at	Mm.247676	hydroxymethylbilane synthase	Hmbs	157.9	P	214.9	P	248.1	P	2726.8	P	111	P	170.9	P	210.6	P																Gnb4
	3	1417940_s_at	Mm.204634	RAD51 associated protein 1	Rad51ap1	4.2	A	1.4	A	5.2	A	82.3	P	1.3	A	7.6	A	15	A																9530023I19Rik
	3	1439836_at	---	---	---	1.7	A	0.1	A	1.6	A	15.9	P	0.1	A	3	A	0.3	A																Defb3
	3	1445882_at	Mm.185355	CD300 antigen like family member B (Cd300lb), mRNA	Gm253	52.9	P	2.6	A	6.9	A	177.3	P	2.8	A	15.2	A	0.5	A																Hoxb1
	3	1417632_at	Mm.340818	ATPase, H+ transporting, lysosomal V0 subunit a isoform 1	Atp6v0a1	19.6	P	57.3	P	32.6	P	293.4	P	8.5	A	2.2	A	5.7	A																Egln3
	3	1418176_at	Mm.245084	vitamin D receptor	Vdr	4.2	A	0.7	A	10.2	A	57	P	2	A	3.2	A	3.8	A																Ela1
	3	1417455_at	Mm.3992	transforming growth factor, beta 3	Tgfb3	2.9	A	4.4	A	6.2	P	33.8	P	0.4	A	0.6	A	0.1	A																Diap3
	3	1460329_at	Mm.26364	UDP-Gal:betaGlcNAc beta 1,4-galactosyltransferase, polypeptide 6	B4galt6	15.5	P	15	P	7.8	P	180.4	P	1.8	A	32.8	P	4	A																D1Ertd471e
	3	1416961_at	Mm.29133	budding uninhibited by benzimidazoles 1 homolog, beta (S. cerevisiae)	Bub1b	26.5	P	33.8	P	21.6	P	335.4	P	8.9	A	25.5	A	22.5	P																Rgs12
	3	1439369_x_at	Mm.21587	solute carrier family 9 (sodium/hydrogen exchanger), isoform 3 regulator 2	Slc9a3r2	0.7	A	3.1	P	2.7	A	30.3	P	0.1	A	6.3	A	0.3	A																6330565B04Rik
	3	1443289_at	Mm.373622	Phosphodiesterase 4D, cAMP specific (Pde4d), mRNA	Pde4d	5.6	A	0.3	A	1.4	A	52.6	P	3.2	A	10.7	P	1.6	A																9630023C09Rik
	3	1419513_a_at	Mm.261453	ect2 oncogene	Ect2	38.3	P	25.3	P	61.4	P	770.3	P	49	P	56.2	P	91	P																Spic
	3	1423920_at	Mm.29786	barren homolog (Drosophila)	Brrn1	27.1	A	25.3	P	27.3	P	255.6	P	0.9	A	16.4	A	10.9	P																Sox8
	3	1451914_a_at	Mm.104155	adducin 2 (beta)	Add2	9.3	P	5.1	P	1.4	A	80.5	P	13.8	M	3.6	A	1.4	A																Igh-4
	3	1443814_x_at	Mm.2277	cathepsin H	Ctsh	55	P	117.4	P	99.6	P	624.1	P	3	A	0.7	A	0.8	A																Cadps
	3	1449181_at	Mm.1070	ferrochelatase	Fech	77.6	P	33.1	P	37.7	P	796.6	P	63.8	P	40.6	P	81.4	P																Wif1
	3	1416342_at	Mm.980	tenascin C	Tnc	21.1	P	8	A	6.4	A	95	P	3.5	A	2.1	A	0.8	A																Hhip
	3	1418365_at	Mm.2277	cathepsin H	Ctsh	64	P	175.5	P	113.5	P	788.1	P	0.4	A	1.4	A	0.7	A																Lamc1
	3	1428851_at	Mm.28943	RIKEN cDNA 1300014I06 gene	1300014I06Rik	20.5	A	54	P	57.1	P	364.2	P	3.1	A	23	A	0.9	A																LOC434089
	3	1449877_s_at	---	kinesin family member C1	Kifc1	54.3	P	27.4	P	20.8	P	422	P	25	P	21.4	P	29.3	P																D8Ertd362e
	3	1450380_at	Mm.275054	ependymin related protein 2 (zebrafish)	Epdr2	0.3	A	0.6	A	6.3	A	41.1	P	3.7	A	1.7	A	5.2	A																2310075M01Rik
	3	1429427_s_at	Mm.139815	transcription factor 7-like 2, T-cell specific, HMG-box	Tcf7l2	0.3	A	3.5	A	6.1	P	60.7	P	4.2	A	12.3	P	0.3	A																Zfp341
	3	1425714_a_at	Mm.32584	Nfat activating molecule with ITAM motif 1	Nfam1	1.1	A	3.1	A	0.9	A	20.8	P	0.2	A	0.8	A	2.9	A																Slc26a7
	3	1447075_at	Mm.249560	Class II transactivator (C2ta), mRNA	C2ta	6.6	A	9.9	A	0.6	A	43.3	P	0.6	A	1.3	A	0.6	A																Glt25d2
	3	1419175_a_at	Mm.1420	butyrophilin, subfamily 1, member A1	Btn1a1	5	A	4.8	P	3.2	A	82.5	P	4.1	A	16.1	M	2.7	A																Lrpb7
	3	1447136_at	Mm.253721	Microtubule associated serine/threonine kinase-like (Mastl), mRNA	Mastl	6.5	P	11.2	P	4.1	A	109.6	P	1.3	A	15.6	P	8.4	P																Grb10
	3	1440830_at	Mm.23478	G protein-coupled receptor 116	Gpr116	0.2	A	7	A	3.2	A	82.8	P	3.7	A	20.3	P	2.9	A																Ttc9
	3	1454220_at	---	RIKEN cDNA 9330185C12 gene	9330185C12Rik	0.6	A	0.4	A	2.6	A	16.8	P	3.3	A	0.4	A	0.2	A																2810417H13Rik
	3	1425139_at	Mm.23608	sestrin 2	Sesn2	8.2	A	18.4	A	16.6	P	138.1	P	2.1	A	10.2	A	4	A																Amot
	3	1447227_at	Mm.28756	Solute carrier family 40 (iron-regulated transporter), member 1, mRNA (cDNA clone MGC:6489 IMAGE:2647365)	Slc40a1	4.7	A	4.6	A	2.2	A	44.6	P	0.3	A	7.7	A	0.1	A																Mcm10
	3	1452732_at	---	---	---	9.3	A	24.2	P	23.2	P	128.8	P	0.9	A	0.5	A	0.2	A																Mmp14
	3	1445525_at	---	similar to Kinesin-like protein KIF14	LOC545362	2.4	A	0.5	A	0.9	A	26.2	P	0.9	A	4.4	A	2.3	A																9530092O11Rik
	3	1418698_a_at	Mm.1070	ferrochelatase	Fech	176.3	P	66.5	P	108.5	P	2772.8	P	243.7	P	251.5	P	342.3	P																Tyrobp
	3	1424437_s_at	Mm.101876	ATP-binding cassette, sub-family G (WHITE), member 4	Abcg4	3.3	A	6	A	5.8	P	80	P	9	A	9.4	A	1	A																LOC243469 /// LOC435905
	3	1447363_s_at	Mm.29133	budding uninhibited by benzimidazoles 1 homolog, beta (S. cerevisiae)	Bub1b	42.8	P	28.6	P	34.1	P	333.1	P	5.9	A	4.7	A	28.3	P																Igsf4d
	3	1415846_a_at	Mm.16563	lactate dehydrogenase 3, C chain, sperm specific	Ldh3	0.7	A	1.8	A	2.6	A	36.1	P	0.5	A	6.6	A	3.7	A																Ednrb
	3	1427630_x_at	Mm.322502	CEA-related cell adhesion molecule 1	Ceacam1	34.2	P	6.7	P	5.4	P	225.3	P	4.2	A	40	P	9.7	P																Glt28d1
	3	1448107_x_at	Mm.142722	kallikrein 6	Klk6	18.8	P	36.4	P	9.1	P	172.3	P	2.9	A	6.4	A	3.4	A																Zswim5
	3	1429441_at	Mm.276229	F-box protein 30	Fbxo30	30.5	P	52.9	P	131	P	1213.3	P	54.3	P	83.5	P	173.7	P																Sulf1
	3	1457753_at	---	toll-like receptor 13	Tlr13	34.9	P	6.3	A	10.9	M	198.3	P	5	A	28.5	A	2.6	A																Cyp2c65
	3	1417741_at	Mm.256926	liver glycogen phosphorylase	Pygl	86.6	P	57	P	44	P	977	P	71.6	P	61	P	98.6	P																1700022C02Rik
	3	1420077_at	Mm.31753	expressed sequence AI452102	AI452102	6.1	A	32.7	P	9.8	P	132.4	P	0.7	A	9.3	A	1.9	A																6030403N03Rik
	3	1448881_at	Mm.26730	haptoglobin	Hp	234.1	P	140.5	P	106.2	P	1089.7	P	1	A	14.7	A	0.6	A																Vsig4
	3	1415975_at	Mm.142095	calcium regulated heat stable protein 1	Carhsp1	96.2	P	101.5	P	186.3	P	1802.9	P	120.8	P	98.8	P	171.2	P																Arhgap20
	3	1447284_at	Mm.248352	triggering receptor expressed on myeloid cells 1	Trem1	5.6	P	6.2	P	4.9	A	96.6	P	9.4	P	12.5	P	3.2	A																Gm784
	3	1417848_at	Mm.212908	glucocorticoid induced gene 1	MGI:2180715	3.6	A	5	A	4	A	45	P	3.9	A	1.8	A	1.2	A																Csf2rb1 /// Csf2rb2
	3	1457035_at	Mm.227595	expressed sequence AI607873	AI607873	16.1	P	84	P	89.3	P	436.8	P	3.3	A	8.4	A	1.6	A																4933406F09Rik
	3	1452521_a_at	Mm.1359	urokinase plasminogen activator receptor	Plaur	12.2	A	102	P	87.5	P	509.3	P	4.9	A	14.9	A	12	A																Fut8
	3	1427541_x_at	Mm.116997	hyaluronan mediated motility receptor (RHAMM)	Hmmr	19.5	P	17.5	P	12.2	P	223.8	P	12.3	P	26.6	P	9.1	P																Tnrc6c
	3	1417067_s_at	Mm.38330	chaperone, ABC1 activity of bc1 complex like (S. pombe)	Cabc1	72.3	P	118.2	P	37.9	P	893	P	57.5	P	19.9	P	85	P																Gas2l1
	3	1423754_at	Mm.141021	interferon induced transmembrane protein 3	Ifitm3	523.9	P	484	P	561.6	P	3538.8	P	3.6	A	31.2	P	11.6	P																1110014F24Rik
	3	1416871_at	Mm.15969	a disintegrin and metallopeptidase domain 8	Adam8	45.4	P	143.2	P	87.8	P	733.3	P	9.1	A	40.4	A	5.9	A																D930036B08Rik
	3	1448883_at	Mm.17185	legumain	Lgmn	1	A	24	P	17.3	P	119.6	P	0.7	A	11.2	A	0.8	A																Mpdz
	3	1422817_at	Mm.3519	glycoprotein 5 (platelet)	Gp5	3.4	A	10.2	A	4.5	A	57	P	0.3	A	6.3	A	0.9	A																9030607J07Rik
	3	1428866_at	---	RIKEN cDNA 2810037O22 gene	2810037O22Rik	8.7	P	6	A	5.8	P	79.8	P	4.4	A	9.3	A	0.9	A																Myh8
	3	1438148_at	Mm.244289	gene model 1960, (NCBI)	Gm1960	2.7	A	9.5	P	8.3	P	69.8	P	2.1	A	8.4	A	0.2	A																Ngp
	3	1439786_at	Mm.45086	2 days neonate sympathetic ganglion cDNA, RIKEN full-length enriched library, clone:7120491M13 product:unclassifiable, full insert sequence	---	1.6	A	2.8	A	4.9	A	45.6	P	3.8	A	6.9	A	0.3	A																Upp1
	3	1417256_at	Mm.5022	matrix metallopeptidase 13	Mmp13	0.1	A	14.7	P	11.2	P	70.5	P	0.1	A	4	A	2.6	A																Mpzl1
	3	1431812_a_at	Mm.244549	solute carrier family 6 (neurotransmitter transporter, glycine), member 9	Slc6a9	7.1	A	19.7	A	12.6	M	131.7	P	1.3	A	13.4	A	4.6	A																Acsl1
	3	1437062_s_at	Mm.181061	phytanoyl-CoA hydroxylase interacting protein-like	Phyhipl	0	A	1.3	A	0.2	A	8.7	P	2.1	A	0.4	A	0.1	A																Angptl2
	3	1418865_at	Mm.14099	zinc finger protein 385	Zfp385	0.9	A	1.1	A	2.8	A	21.1	P	2.8	A	1.5	A	0.3	A																Dmrt2
	3	1448908_at	Mm.348326	phosphatidic acid phosphatase type 2B	Ppap2b	0.5	A	6.2	A	3.8	A	47.8	P	0.5	A	10.2	A	0.9	A																Mtus1
	3	1460681_at	---	CEA-related cell adhesion molecule 2	Ceacam2	37.4	P	29.1	P	18	M	260	P	7.1	A	20.6	A	3.8	A																Pdlim4
	3	1417063_at	Mm.2570	complement component 1, q subcomponent, beta polypeptide	C1qb	12.1	P	187.4	P	54.7	P	496.2	P	0.7	A	3.3	A	0.3	A																Vldlr
	3	1422814_at	Mm.168523	asp (abnormal spindle)-like, microcephaly associated (Drosophila)	Aspm	77.3	P	47.7	P	42.7	P	641.2	P	8.7	P	104.9	P	7.9	P																Arhgap6
	3	1421734_at	Mm.234466	interleukin 8 receptor, beta	Il8rb	38.1	P	4.5	P	4.8	A	118.2	P	3.5	A	6	A	1.2	A																Pign
	3	1419700_a_at	Mm.6250	prominin 1	Prom1	49.2	P	15.3	P	12	P	368.7	P	26.3	P	26.8	P	33.8	P																Itga2b
	3	1423584_at	Mm.233470	insulin-like growth factor binding protein 7	Igfbp7	3.2	A	22.8	P	24.6	P	189.6	P	6.3	A	25.5	P	3.2	A																Csf1r
	3	1424302_at	Mm.3189	leukocyte immunoglobulin-like receptor, subfamily B (with TM and ITIM domains), member 3	Lilrb3	89.3	P	57.8	P	41.9	P	412.4	P	1.1	A	2.7	A	1.1	A																Otc
	3	1418349_at	Mm.289681	heparin-binding EGF-like growth factor	Hbegf	3.8	A	9.1	P	20.1	P	126.4	P	7.3	M	14	A	2.6	A																Dpp10
	3	1430224_at	Mm.330770	WAP four-disulfide core domain 3	Wfdc3	4.7	A	3.3	A	3.1	A	64.9	P	2	A	13	P	3.5	A																Sox2
	3	1425890_at	Mm.358339	lymphocyte antigen 6 complex, locus I	Ly6i	8.5	A	40.1	P	74.9	P	290.3	P	1.6	A	10	A	4.2	A																Rp1h
	3	1417911_at	Mm.4189	cyclin A2	Ccna2	30.9	P	57.1	P	50.6	P	557.8	P	30.5	P	61.6	P	17.9	P																Gm92
	3	1416402_at	Mm.274243	ATP-binding cassette, sub-family B (MDR/TAP), member 10	Abcb10	110	P	104.2	P	125.3	P	1513.3	P	74.2	P	167.9	P	90.7	P																Fndc7
	3	1453782_at	---	RIKEN cDNA 3021401C12 gene	3021401C12Rik	8.8	A	65.1	P	154.2	P	486.2	P	0.6	A	15.6	M	0.1	A																Ryk
	3	1431076_at	Mm.104155	adducin 2 (beta)	Add2	1.1	A	2.1	A	4.1	P	53.7	P	4.2	P	4	A	8.8	P																Pcdh9
	3	1434911_s_at	Mm.21646	Rho GTPase activating protein 19	Arhgap19	33.1	P	24.3	P	26.3	P	312.9	P	14.3	A	22	A	19.3	P																Dennd2a
	3	1448117_at	Mm.45124	kit ligand	Kitl	6.7	A	8.2	A	4.8	A	78.7	P	0.8	A	15.3	P	0.6	A																Fignl1
	3	1442509_at	Mm.35796	Ecotropic viral integration site 5 (Evi5), mRNA	Evi5	7.5	P	10.4	P	12.2	P	157.5	P	4.6	A	30.9	M	6.6	A																Anpep
	3	1436590_at	Mm.247126	protein phosphatase 1, regulatory (inhibitor) subunit 3B	Ppp1r3b	13.2	P	21.3	P	14.4	P	139.7	P	8.4	P	3.9	A	2.3	A																Serpinb5
	3	1443624_at	Mm.349134	PREDICTED: similar to CDNA sequence BC013481 [Mus musculus], mRNA sequence	---	15.6	P	13.2	P	1	A	117.2	P	0.5	A	22.4	P	2.3	A																Csf2rb1
	3	1423557_at	Mm.249364	interferon gamma receptor 2	Ifngr2	36.3	P	36.7	P	11.7	P	294.2	P	15.1	A	20.3	A	12.9	P																Xtrp3s1
	3	1451796_s_at	Mm.18603	histidine decarboxylase	Hdc	32	P	26	P	32.5	P	306.7	P	21.5	P	18.9	A	7.1	A																Myom1
	3	1449431_at	Mm.325086	transient receptor potential cation channel, subfamily C, member 6	Trpc6	2.1	A	2.8	A	1.6	A	31.1	P	0.6	A	7	A	0.5	A																Clca6 /// LOC545573
	3	1455889_at	Mm.322130	male sterility domain containing 1	Mlstd1	11.2	P	5.7	A	2.2	A	75.8	P	0.7	A	15.8	P	0.3	A																D3Bwg0562e
	3	1436225_at	Mm.276762	transient receptor potential cation channel, subfamily M, member 2	Trpm2	8.6	A	20.7	P	5.7	A	108.3	P	6.5	A	7.9	A	0.6	A																D330022H12Rik
	3	1438658_a_at	Mm.136736	endothelial differentiation, sphingolipid G-protein-coupled receptor, 3	Edg3	0.4	A	23.2	P	16.2	P	125.3	P	0.1	A	19.3	P	0.4	A																4833411O04Rik
	3	1424932_at	Mm.8534	epidermal growth factor receptor	Egfr	0.5	A	0.5	A	0.4	A	24.2	P	4.2	A	5.3	A	0.7	A																Zic3
	3	1449757_x_at	Mm.25620	deoxynucleotidyltransferase, terminal	Dntt	103.5	P	10.9	P	3.3	A	408.5	P	22.5	P	6.8	A	49.7	P																A830021M18
	3	1439610_at	Mm.100092	10 days neonate skin cDNA, RIKEN full-length enriched library, clone:4732466D14 product:hypothetical protein, full insert sequence	---	6.8	A	0.4	A	3.8	P	73.9	P	3.6	A	13	A	6.4	P																2310079F09Rik
	3	1424292_at	Mm.371655	DEP domain containing 1a	Depdc1a	4.7	A	0.2	A	3.8	A	48.2	P	1.3	A	11.7	P	1.3	A																Fcgr3a
	3	1459556_at	---	---	---	0.2	A	3.2	A	0.8	A	25.8	P	0.4	A	4	A	3.4	A																Dhtkd1
	3	1437611_x_at	Mm.247651	kinesin family member 2C	Kif2c	18.6	P	13	A	15.5	A	198	P	1.2	A	35	A	8	A																1700094C09Rik
	3	1416318_at	Mm.20144	serine (or cysteine) peptidase inhibitor, clade B, member 1a	Serpinb1a	35.3	P	272.2	P	197.3	P	1065	P	0.3	A	12.8	A	9.1	A																Idb4
	3	1439397_at	---	expressed sequence BB164513	BB164513	1.9	A	2.1	A	5.5	P	35.2	P	0.1	A	6.2	A	0.7	A																1700049E17Rik
	3	1428361_x_at	Mm.196110	hemoglobin alpha, adult chain 1	Hba-a1	36	P	1751.6	P	950	P	5247	P	0.7	A	12.4	A	1.3	A																D9Ertd496e
	3	1442116_at	Mm.70979	gene model 1012, (NCBI)	Gm1012	5.6	M	4.5	A	0.3	A	23.9	P	0.5	A	0.6	A	0.2	A																AI225934
	3	1418061_at	Mm.3900	latent transforming growth factor beta binding protein 2	Ltbp2	0.8	A	2.6	A	1.4	A	24.2	P	2.1	A	0.6	A	3.6	A																Grem1
	3	1419282_at	Mm.867	chemokine (C-C motif) ligand 12	Ccl12	0.3	A	13.3	A	7.4	A	56.1	P	2.2	A	0.2	A	3.7	A																Brca1
	3	1427355_at	Mm.4361	calcitonin/calcitonin-related polypeptide, alpha	Calca	2.4	A	9.6	P	6	P	70.3	P	5.9	A	7.4	A	1	A																F2rl2
	3	1435378_at	Mm.275740	RIKEN cDNA 2210020M01 gene	2210020M01Rik	4.8	A	5.7	A	0.7	A	44.2	P	4.2	A	1.6	A	3.3	A																Fes
	3	1417938_at	Mm.204634	RAD51 associated protein 1	Rad51ap1	13.6	P	13.4	P	39.1	P	281.3	P	13.7	P	20.6	P	28.4	P																Wwtr1
	3	1431374_at	---	RIKEN cDNA 6330407A03 gene	6330407A03Rik	18.8	P	35.3	P	10.9	P	161.4	P	1.8	A	5.5	A	4.6	A																Ptgs2
	3	1439606_at	Mm.281060	Katanin p60 subunit A-like 1 (Katnal1), mRNA	Katnal1	0.3	A	0.8	A	0.6	A	10.2	A	1.5	A	0.8	A	26.6	P																Oasl2
	3	1436930_x_at	Mm.247676	hydroxymethylbilane synthase	Hmbs	153.4	P	223.9	P	431.2	P	3220.7	P	181.4	P	224.2	P	256.2	P																Mak
	3	1451780_at	Mm.9749	B-cell linker	Blnk	8.8	A	97.4	P	98	P	455.2	P	1	A	18.3	A	1.8	A																8030447M02Rik
	3	1417644_at	Mm.49689	sarcospan	Sspn	3.6	A	3.9	P	3	A	31.9	P	0.3	A	0.5	A	3.5	A																Fcgr3
	3	1437370_at	Mm.32800	shugoshin-like 2 (S. pombe)	Sgol2	35.7	P	14.9	P	19.7	P	305.6	P	15	P	45	P	10.8	P																Gpc6
	3	1460531_at	---	RIKEN cDNA 2900069M18 gene	2900069M18Rik	3	A	9.5	P	2.4	A	59.2	P	0.9	A	9.1	A	2.9	A																4933429O19Rik
	3	1433066_at	---	RIKEN cDNA 6330510M09 gene	6330510M09Rik	18.1	P	7.8	P	3.8	P	83	P	1.8	A	6.2	A	1.8	A																4930427A07Rik
	3	1425802_a_at	---	Fc receptor-like mucin-like 1	Fcrlm1	11.3	P	34.4	P	50.2	P	269.1	P	5.4	A	18.3	A	7.4	A																Plscr2
	3	1426808_at	Mm.248615	lectin, galactose binding, soluble 3	Lgals3	108.6	P	790.1	P	799.5	P	3791.5	P	20.8	P	82.4	P	70.1	P																4930448E22Rik
	3	1435819_at	Mm.292903	PREDICTED: hypothetical protein XP_149473 [Mus musculus], mRNA sequence	---	6.6	A	2	A	5.5	P	60.6	P	2.6	A	6.9	A	4.3	A																Tmem8
	3	1421118_a_at	Mm.290834	G protein-coupled receptor 56	Gpr56	1.5	A	12.4	P	6.2	P	88.7	P	5.8	A	8.8	A	6.4	A																D730050C22Rik
	3	1456077_x_at	---	---	---	29.3	P	1.4	A	13.8	P	193.3	P	2.3	A	48.1	P	0.9	A																Ceacam1 /// Ceacam2
	3	1451021_a_at	Mm.30262	Kruppel-like factor 5	Klf5	7.6	A	9.2	A	4.3	A	105.1	P	7.2	A	15	A	5.3	A																C030048H21Rik
	3	1433458_at	Mm.21182	RIKEN cDNA E330021D16 gene	E330021D16Rik	4.4	A	0.6	A	4.9	A	40.6	P	1.6	A	6.2	A	1.4	A																Smox
	3	1431471_at	---	RIKEN cDNA 4833428M15 gene	4833428M15Rik	2.7	A	0.5	A	3.5	A	24.5	P	2.1	A	2.5	A	0.2	A																Solt
	3	1449869_at	Mm.57574	pre-B lymphocyte gene 1	Vpreb1	35	P	9.5	A	9.6	A	319.3	P	16.3	A	30.6	M	48.4	P																Nudt9
	3	1419589_at	Mm.681	complement component 1, q subcomponent, receptor 1	C1qr1	120.6	P	15.4	A	14	P	672.7	P	43.4	P	51.4	P	73	P																Adra1a
	3	1435575_at	Mm.332684	kinetochore associated 1	Kntc1	34.2	P	40.9	P	20.6	P	395.4	P	8.6	A	48.9	P	30.8	P																3732412D22Rik
	3	1434734_at	Mm.249437	RAD54 homolog B (S. cerevisiae)	Rad54b	4.8	A	6.5	A	18.6	P	130.1	P	0.4	A	11.1	A	20.4	P																Msr2
	3	1416632_at	Mm.148155	malic enzyme, supernatant	Mod1	1.3	A	3.3	A	2	A	25.8	P	4.2	A	0.9	A	0.5	A																Nuak1
	3	1426663_s_at	Mm.200307	solute carrier family 45, member 3	Slc45a3	4.4	A	9.8	P	0.7	A	48.4	P	2.5	A	5.5	A	0.4	A																E230011A21Rik
	3	1436698_x_at	Mm.34379	cDNA sequence BC054438	BC054438	2.9	A	6.9	A	5.3	A	68.6	P	2.4	A	12.9	A	2.2	A																Ibrdc2
	3	1437956_at	Mm.234573	expressed sequence BB220380	BB220380	0.9	A	14.1	P	4.8	A	65.5	P	5	A	3.1	A	3.6	A																Lcn2
	3	1449106_at	Mm.200916	glutathione peroxidase 3	Gpx3	12.6	A	34.5	P	10.8	P	215.3	P	15.4	M	23.4	P	4.8	A																Hecw2
	3	1418163_at	Mm.38049	toll-like receptor 4	Tlr4	0.9	A	3.5	A	11.5	A	43.3	P	2.1	A	1	A	2.5	A																Obox3
	3	1457322_at	Mm.108574	Transcribed locus	---	7.6	A	4.5	A	0.3	A	48.3	P	0.5	A	10.5	A	0.5	A																Esam1
	3	1431591_s_at	Mm.4950	interferon, alpha-inducible protein	G1p2	81.9	P	164.3	P	257.5	P	1403.2	P	40.5	P	87	P	39.6	P																4933438K21Rik
	3	1415871_at	Mm.14455	transforming growth factor, beta induced	Tgfbi	156.3	P	26.1	P	15	P	371.7	P	1.3	A	7	A	4.3	A																Atbf1
	3	1451314_a_at	Mm.76649	vascular cell adhesion molecule 1	Vcam1	2	A	28.9	P	12	A	127.6	P	1.5	A	11.3	A	6.7	A																Mgll
	3	1438405_at	Mm.330557	fibroblast growth factor 7	Fgf7	2.7	A	6.7	P	0.3	A	42	P	0.5	A	5.8	A	4.2	A																4933430H06Rik
	3	1430640_a_at	Mm.25594	protein kinase, cAMP dependent regulatory, type II beta	Prkar2b	20.5	A	19	A	17.4	A	187.2	P	13.3	A	17.5	A	0.5	A																Prss23
	3	1427957_at	Mm.25195	RIKEN cDNA 9530008L14 gene	9530008L14Rik	0.5	A	1.8	A	2.4	A	40.4	P	4.4	A	7.6	A	2.7	A																Kcns2
	3	1422635_at	Mm.255464	acetylcholinesterase	Ache	8.3	A	10.9	A	6.8	A	74.4	P	5.4	A	2.7	A	1.2	A																Myo1b
	3	1419696_at	Mm.2209	CD4 antigen	Cd4	89.6	P	1.2	A	3.8	A	140.8	P	2	A	2.5	A	0.5	A																C78148
	3	1439189_at	Mm.244005	RIKEN cDNA D630023B12 gene	D630023B12Rik	76.5	P	85.9	P	60.4	P	713.7	P	6.2	P	106.3	P	6.7	P																Unc13c
	3	1425274_at	Mm.239247	aspartate-beta-hydroxylase	Asph	22.8	A	1.1	A	1.2	A	61	P	1	A	1.5	A	5.6	A																Dysf /// Fer1l3
	3	1446669_at	Mm.215971	Early B-cell factor 1 (Ebf1), mRNA	Ebf1	13.3	A	14.6	A	3.6	A	104.1	P	0.6	A	18.1	A	0.7	A																Speer4a
	3	1458667_at	Mm.293091	RIKEN cDNA 4930519N13 gene	4930519N13Rik	1.3	A	5.1	M	1.2	A	26.9	P	1.3	A	2.2	A	1.8	A																Gnai1
	3	1452357_at	Mm.20365	glycoprotein Ib, beta polypeptide /// septin 5	Gp1bb /// Sept5	7.7	A	5.2	M	10.2	P	91.6	P	1.5	A	12.3	A	6.8	P																Lin7b
	3	1441836_x_at	Mm.325325	PREDICTED: hypothetical protein LOC74174 [Mus musculus], mRNA sequence	1700006H03Rik	4.7	A	0.4	A	0.2	A	43.1	P	2.9	A	9.7	A	3.5	A																2900052L18Rik
	3	1448005_at	Mm.338275	SAM and SH3 domain containing 1	Sash1	19	P	39	P	16	A	276.7	P	0.7	A	64	P	0.2	A																Hk3
	3	1452952_at	---	RIKEN cDNA 9030418K01 gene	9030418K01Rik	6.6	A	10.6	P	2.3	A	72	P	6.5	P	4.2	A	4.2	A																Slc1a4
	3	1433485_x_at	Mm.290834	G protein-coupled receptor 56	Gpr56	4.2	A	9.7	A	8.9	P	99.8	P	6.3	A	12.2	A	6.1	P																Cpeb1
	3	1441520_at	Mm.168523	asp (abnormal spindle)-like, microcephaly associated (Drosophila)	Aspm	7.7	A	4.8	P	6.2	P	60.8	P	0.2	A	10.2	A	0.6	A																Adamts2
	3	1448655_at	Mm.271854	low density lipoprotein receptor-related protein 1	Lrp1	20.6	P	19.9	P	8.4	P	156.8	P	3.1	A	24.3	P	0.3	A																4930589L23Rik
	3	1459508_at	---	expressed sequence C85600	C85600	0.3	A	19.2	P	4.5	P	93.5	P	1.5	A	16.2	P	5.1	A																Rassf4
	3	1423093_at	Mm.29755	inner centromere protein	Incenp	4.8	A	1.8	A	1.7	A	27	P	1.8	A	2.5	A	0.5	A																C85539
	3	1455197_at	Mm.274010	Rho family GTPase 1	Rnd1	5.4	P	20.4	P	7.4	P	89.5	P	5.4	A	1.3	A	4.5	P																Qk
	3	1448914_a_at	Mm.795	colony stimulating factor 1 (macrophage)	Csf1	13.4	A	24.1	P	13.7	A	137	P	2.7	A	12	P	1.1	A																Slc4a4
	3	1419031_at	Mm.38901	fatty acid desaturase 2	Fads2	6.7	A	5.2	A	27.9	P	111.8	P	4.6	A	6.3	A	5.3	P																Slc12a3
	3	1420249_s_at	Mm.137	chemokine (C-C motif) ligand 6	Ccl6	119.1	P	15.6	P	22.5	P	388.9	P	10.2	P	12.3	A	22.9	P																Nrp1
	3	1448123_s_at	Mm.14455	transforming growth factor, beta induced	Tgfbi	210.9	P	52.5	P	13.1	P	541.5	P	2	A	25.2	A	0.5	A																Sgcd
	3	1455872_at	Mm.37882	hypothetical protein A030013D21	A030013D21	0.7	A	21.7	P	10.4	P	94.3	P	1.2	A	11.7	A	2	A																Nqo1
	3	1452646_at	Mm.293605	tumor protein p53 inducible nuclear protein 2	Trp53inp2	69.9	P	183.4	P	199.1	P	1282.7	P	50.4	A	81.8	P	40.4	M																Tnp1
	3	1435603_at	Mm.271897	sushi, nidogen and EGF-like domains 1	Sned1	6.6	A	9.5	A	1.1	A	38.5	P	1.2	A	0.8	A	0.6	A																Pax3
	3	1418262_at	Mm.375031	spleen tyrosine kinase	Syk	14.9	P	63.7	P	42.8	P	286.5	P	6.8	P	15.5	P	0.7	A																Flrt2
	3	1437463_x_at	Mm.14455	transforming growth factor, beta induced	Tgfbi	83.5	P	33.2	P	21.9	P	341.8	P	2.3	A	31.6	P	0.7	A																4933402C05Rik
	3	1416076_at	Mm.260114	cyclin B1, related sequence 1 /// cyclin B1 /// similar to G2/mitotic-specific cyclin B1 /// cyclin B1, related sequence 5	Ccnb1-rs1 /// Ccnb1 /// LOC434175 /// Ccnb1-rs5	16.3	A	18.3	A	23.5	A	160.1	P	4.5	A	3.9	A	11.4	A																Kctd14
	3	1458560_at	Mm.168523	asp (abnormal spindle)-like, microcephaly associated (Drosophila)	Aspm	2.4	A	7.3	P	4.8	P	44.4	P	2.6	A	4.3	A	0.3	A																Zfp105
	3	1420697_at	Mm.218870	solute carrier family 15, member 3	Slc15a3	23.3	P	220.8	P	113.2	P	723.9	P	4.3	A	12.7	A	12.4	P																4933406C10Rik
	3	1420909_at	Mm.282184	vascular endothelial growth factor A	Vegfa	0.3	A	10.1	A	7.9	A	52.3	P	0.3	A	6.6	A	1.2	A																Siglec10
	3	1450967_at	Mm.386788	RIKEN cDNA 4933428I03 gene	4933428I03Rik	26	P	11.3	P	11.8	P	128.9	P	5	A	6.3	A	3.3	A																Tulp2
	3	1448899_s_at	Mm.204634	RAD51 associated protein 1	Rad51ap1	16	P	9	P	18.6	P	192.2	P	15.2	P	19.3	P	14.1	P																AU015536
	3	1427738_at	---	DNA segment, KIST 2	D0Kist2	9	P	2.8	A	1.5	A	54.4	P	2.2	A	9.3	P	2.2	A																Gsn
	3	1427994_at	Mm.277387	CD300 antigen like family member F	Cd300lf	24.2	P	26	P	21.1	P	293.8	P	16.6	P	36.4	P	17.1	P																6230409E13Rik
	3	1417926_at	Mm.21516	leucine zipper protein 5	Luzp5	63.6	P	63.9	P	135.5	P	1018.8	P	41.9	P	79.4	P	108.3	P																2310016A09Rik
	3	1427292_at	Mm.377990	immunoglobulin lambda chain, variable 1	Igl-V1	9	A	16.3	P	15.9	P	85.2	P	1.4	A	0.5	A	0.4	A																Crxos1
	3	1454946_at	Mm.4594	myeloblastosis oncogene-like 2	Mybl2	9	A	14.7	A	5.9	A	65.1	P	0.9	A	1.6	A	1	A																Stx3
	3	1429171_a_at	Mm.32012	RIKEN cDNA 5730507H05 gene	5730507H05Rik	113.1	P	96.2	P	72.1	P	1233.7	P	74.1	P	107.4	P	132.3	P																Ntrk2
	3	1439050_at	---	expressed sequence AI649393	AI649393	30.7	P	60.3	P	78.7	P	610.1	P	43.3	P	58.6	P	24.6	P																Dmp1
	3	1425412_at	Mm.54174	cold autoinflammatory syndrome 1 homolog (human)	Cias1	2.6	A	11	P	13.5	A	71.7	P	0.4	A	8.1	A	0.7	A																Nos1ap
	3	1425538_x_at	Mm.322502	CEA-related cell adhesion molecule 1	Ceacam1	30.1	P	13.9	P	6.3	P	218.2	P	3.8	A	51.7	P	5.9	P																Ltbp1
	3	1448233_at	Mm.648	prion protein	Prnp	15	P	69.8	P	53.3	P	325.9	P	8.3	M	5.6	A	14.1	P																Mef2c
	3	1418678_at	Mm.5148	hyaluronan synthase 2	Has2	0.6	A	1.7	A	0.3	A	11.4	P	0.3	A	2.8	A	0.2	A																BC037703
	3	1442988_at	---	---	---	8.8	P	36.6	P	28.7	P	174.9	P	4.4	A	2.7	A	8	A																4922504M18Rik
	3	1423586_at	Mm.4128	AXL receptor tyrosine kinase	Axl	27.6	P	59.7	P	33	P	269.5	P	6.8	A	0.5	A	10.2	P																Ctsk
	3	1448561_at	Mm.270307	neutrophil cytosolic factor 2	Ncf2	137.3	P	134.8	P	141.6	P	1107.2	P	13.6	P	107.2	P	15.9	M																Lrfn5
	3	1419905_s_at	Mm.18832	hydroxyprostaglandin dehydrogenase 15 (NAD)	Hpgd	17.4	P	11.6	P	11.2	P	86.7	P	0.9	A	1.8	A	1.4	A																Dgkg
	3	1422541_at	Mm.311809	protein tyrosine phosphatase, receptor type, M	Ptprm	19.9	P	32.9	P	25.3	P	201.1	P	7.1	A	11.9	A	3.1	A																Spbc24
	3	1456956_at	Mm.106343	zinc finger protein, subfamily 1A, 2 (Helios)	Zfpn1a2	62.3	P	61.2	P	24.4	P	504.3	P	32.1	P	42.4	P	24.8	P																Mapt
	3	1438189_s_at	Mm.210863	Erythrocyte protein band 4.9, mRNA (cDNA clone MGC:46878 IMAGE:5366040)	Epb4.9	6.4	A	5	A	9.4	P	64.5	P	0.8	A	6.3	A	4	A																D730048A03Rik
	3	1425039_at	Mm.206362	integrin, beta-like 1	Itgbl1	4.5	P	0.6	A	0.1	A	13.3	P	0.3	A	0.5	A	1.3	A																2700078F05Rik
	3	1434547_at	Mm.276736	Carboxypeptidase D (Cpd), mRNA	Cpd	8.1	A	10.1	P	27.5	P	190.6	P	15.1	P	26.4	P	7.4	P																LOC541463
	3	1429830_a_at	Mm.247265	CD59a antigen	Cd59a	6.6	A	2.1	A	3.6	A	62.4	P	5.4	M	9.7	A	3.5	A																Meis1
	3	1417215_at	Mm.246753	RAB27b, member RAS oncogene family	Rab27b	6.4	A	0.4	A	0.5	A	37.3	P	0.4	A	7.4	A	4.2	A																Dmn
	3	1452388_at	Mm.6388	heat shock protein 1A	Hspa1a	17.5	A	37.3	P	25.5	P	177.9	P	0.8	A	9	A	1.5	A																C76132
	3	1450716_at	Mm.1421	a disintegrin-like and metallopeptidse (reprolysin type) with thrombospondin type 1 motif, 1	Adamts1	1.4	A	1.3	A	6.4	A	66.9	P	21.2	P	3.5	A	2.4	A																9030409K20Rik
	3	1423813_at	Mm.286488	kinesin family member 22	Kif22	25.9	P	7.4	A	17.1	A	407.3	P	26.8	P	85.5	P	44.4	P																2310005P05Rik
	3	1441557_at	Mm.137966	RIKEN cDNA 2410195B05 gene (2410195B05Rik), mRNA	2410195B05Rik	3.3	A	3.6	A	0.2	A	43.5	P	2.2	A	8.9	A	3.9	A																Papss2
	3	1434059_at	Mm.260162	RIKEN cDNA B230312A22 gene	B230312A22Rik	56.3	P	13.4	P	24.2	P	443.6	P	30.9	P	41.6	P	53.7	P																Hip2
	3	1421965_s_at	Mm.4945	Notch gene homolog 3 (Drosophila)	Notch3	2.6	A	4.6	A	2.3	A	34.2	P	0.5	A	7.3	A	0.3	A																Utf1
	3	1460407_at	Mm.8012	Spi-B transcription factor (Spi-1/PU.1 related)	Spib	39.3	P	73.2	P	61.5	P	407.2	P	5.6	A	24.7	P	3.8	A																Sat2
	3	1419833_s_at	Mm.247642	centaurin, delta 3	Centd3	13.5	P	23.5	P	9.7	P	161.1	P	5.9	P	21.1	P	6.9	P																Serpinb8
	3	1445194_at	Mm.197074	connector enhancer of kinase suppressor of Ras 2	Cnksr2	7.2	P	4.8	M	4.3	P	47.8	P	2.4	A	4.7	A	0.6	A																Gpr88
	3	1435773_at	Mm.179378	RIKEN cDNA 4930547N16 gene	4930547N16Rik	32.5	P	21.5	P	26.9	P	287.8	P	13.9	P	25.2	P	23	P																Slc14a2
	3	1436922_at	---	---	---	1.2	A	5.4	P	2.2	P	49.7	P	2.6	P	9.2	A	4.7	P																C130076O07Rik
	3	1424157_at	Mm.138215	EH-domain containing 2	Ehd2	5.1	A	7	P	10.9	P	68.5	P	1.1	A	9.3	A	1.5	A																Slc6a8
	3	1433862_at	Mm.288324	extra spindle poles-like 1 (S. cerevisiae)	Espl1	1.2	A	27.4	P	11.9	A	114.4	P	9.2	P	8.8	A	1.6	A																Negr1
	3	1424977_at	Mm.386795	RIKEN cDNA 4930418G15 gene	4930418G15Rik	7.7	A	0.7	A	0.3	A	34.3	P	3.9	A	5.5	A	0.2	A																Hnf4a
	3	1452181_at	Mm.334999	cytoskeleton-associated protein 4	Ckap4	171.5	P	214.7	P	258.9	P	1591	P	80.8	P	61.8	P	28.7	P																Tmcc3
	3	1418733_at	Mm.3280	twist gene homolog 1 (Drosophila)	Twist1	3	A	7.3	A	14.8	P	63.1	P	3.2	A	1.7	A	3.2	A																4930442G15Rik
	3	1454694_a_at	Mm.4237	topoisomerase (DNA) II alpha	Top2a	142.7	P	157.1	P	151.1	P	1419.5	P	60.7	P	71.2	P	135.2	P																4921513I08Rik
	3	1418261_at	Mm.375031	spleen tyrosine kinase	Syk	48.9	P	90.8	P	67.2	P	433.5	P	3.5	A	15.1	A	4.6	A																Klrb1a
	3	1434756_at	---	hypothetical protein 5430421B17	5430421B17	5.6	A	5.5	A	2.5	A	53.2	P	4.8	A	5.6	A	2.9	A																Car13
	3	1421957_a_at	Mm.209300	phosphate cytidylyltransferase 1, choline, alpha isoform	Pcyt1a	19.8	P	13.1	P	16.9	P	207.8	P	31.6	P	7.1	A	17.3	P																Klkb1
	3	1460719_a_at	Mm.25722	purinergic receptor P2X, ligand-gated ion channel, 1	P2rx1	1.8	A	4.7	A	1.4	A	52.3	P	4.2	A	8.9	P	5.9	P																Nrg3
	3	1423136_at	Mm.241282	fibroblast growth factor 1	Fgf1	1	A	1.7	A	0.8	A	25.2	P	6.3	A	2.5	A	1.1	A																Rbm9
	3	1425351_at	Mm.218639	sulfiredoxin 1 homolog (S. cerevisiae)	Srxn1	2.8	A	10.8	P	3.8	M	56.7	P	5.1	P	6.6	A	0.4	A																Gata2
	3	1460283_at	Mm.143718	Mediterranean fever	Mefv	34.8	P	19.9	P	16.8	P	170.6	P	3.5	A	9.3	A	5	A																Ogn
	3	1431159_at	---	RIKEN cDNA 2900006F19 gene	2900006F19Rik	35.9	P	11.2	P	22	P	196.5	P	4.7	A	26.8	P	2.2	A																Cml3
	3	1448573_a_at	Mm.30300	CEA-related cell adhesion molecule 10	Ceacam10	29.9	P	28.6	P	38.7	P	293.1	P	2.1	A	54	P	0.7	A																Cd44
	3	1441843_s_at	---	RIKEN cDNA 5230400M03 gene	5230400M03Rik	63.5	P	86.3	P	48.4	P	591.7	P	5	A	107.3	P	1.3	A																Ptprb
	3	1422760_at	Mm.250358	peptidyl arginine deiminase, type IV	Padi4	26.6	P	11.8	A	11.9	P	182.8	P	6.7	A	37.5	P	2	A																Fgr
	3	1415936_at	Mm.45815	breast cancer anti-estrogen resistance 3	Bcar3	4.6	A	53.3	P	22.8	P	157	P	2.1	A	2.3	A	5	A																Gpr123
	3	1424022_at	Mm.272357	RIKEN cDNA 1700012B18 gene	1700012B18Rik	12.7	P	34.8	P	25.2	P	259.6	P	17.2	P	31	M	12.1	P																B230219D22Rik
	3	1425406_at	Mm.47384	C-type lectin domain family 4, member a2	Clec4a2	14.8	P	15.8	P	6.4	A	109.3	P	5.5	A	11.6	A	2.4	A																Pcdh19
	3	1448213_at	Mm.248360	annexin A1	Anxa1	332.3	P	301.2	P	229.9	P	2386.5	P	89.2	P	76.1	P	201	P																Flt4
	3	1419943_s_at	Mm.260114	cyclin B1	Ccnb1	22.5	P	35.3	P	24.9	P	302	P	6	A	51.5	P	17	P																4930406H16Rik
	3	1455225_at	Mm.331626	synaptic nuclear envelope 1	Syne1	2.8	A	0.6	A	2.6	A	41	P	5	A	7.1	A	3.3	A																Cdsn
	3	1447808_s_at	Mm.281804	solute carrier family 15 (H+/peptide transporter), member 2	Slc15a2	1.6	A	14.1	P	1.5	A	42.4	P	1.5	A	5.1	A	0.4	A																Thrb
	3	1422824_s_at	Mm.235346	epidermal growth factor receptor pathway substrate 8	Eps8	19.2	P	13.9	P	7.1	A	100.7	P	1.8	A	9.3	A	2.1	A																Mmp12
	3	1427005_at	Mm.380	polo-like kinase 2 (Drosophila)	Plk2	12.8	P	19.1	P	24.1	P	211.6	P	3.7	A	45.5	P	7.6	A																Klf12
	3	1434431_x_at	Mm.40740	adenosine A2b receptor	Adora2b	0.7	A	3.7	A	3.1	A	16.2	P	1.1	A	0.1	A	0.2	A																Kcnn2
	3	1416416_x_at	Mm.378928	glutathione S-transferase, mu 1	Gstm1	21	P	81.8	P	44	P	382	P	9.8	A	22.8	P	23.7	P																5730410E15Rik
	3	1432798_at	---	RIKEN cDNA 9530023I19 gene	9530023I19Rik	7.5	A	10.1	P	10.9	P	138.5	P	8.9	P	33.2	P	3.7	P																A430088I17Rik
	3	1423693_at	Mm.2131	elastase 1, pancreatic	Ela1	12.5	P	26.4	P	9.9	P	112.5	P	0.6	A	8.8	A	2.7	A																Crispld2
	3	1448061_at	---	---	---	14.1	P	9.2	A	6	A	96	P	2	A	19.8	A	0.6	A																Col6a2
	3	1447407_at	Mm.247642	centaurin, delta 3	Centd3	7.5	A	17.9	P	10.1	A	119.5	P	6.8	P	16	A	4.3	A																A930009E05Rik
	3	1429380_at	Mm.196208	regulator of G-protein signaling 12	Rgs12	2.6	A	8.1	A	6.1	A	42.3	P	3.5	A	1	A	1.3	A																Palm2
	3	1441977_at	---	RIKEN cDNA 9630023C09 gene	9630023C09Rik	6.2	P	46.7	P	22.5	P	256.4	P	0.8	A	67.1	P	1.1	A																Il1a
	3	1449134_s_at	Mm.21642	Spi-C transcription factor (Spi-1/PU.1 related)	Spic	18.9	P	66.3	P	42.1	P	311.4	P	0.6	A	41.6	P	0.4	A																D11Ertd498e
	3	1435432_at	Mm.291135	centaurin, gamma 2	Centg2	4.4	P	9	P	5.4	A	58.2	P	1.5	A	7.1	A	3.2	A																Krtap16-1
	3	1423885_at	Mm.1249	laminin, gamma 1	Lamc1	5.8	A	4.1	A	14.8	P	54.4	P	2.4	A	2	A	1	A																4930556A12Rik
	3	1436279_at	Mm.296006	Solute carrier family 26, member 7 (Slc26a7), mRNA	Slc26a7	6.2	P	5.3	P	0.2	A	48.8	P	0.7	A	12.2	P	2.4	A																Pbx3
	3	1419152_at	Mm.379147	RIKEN cDNA 2810417H13 gene	2810417H13Rik	6.5	P	13.2	P	16.5	P	164.5	P	7.7	M	41.2	P	5.1	P																MGI:1333876
	3	1454890_at	Mm.100068	angiomotin	Amot	3.3	A	1.9	A	2.8	A	30.9	P	4	A	0.6	A	3.7	A																Dtl
	3	1433408_a_at	Mm.23828	minichromosome maintenance deficient 10 (S. cerevisiae)	Mcm10	11.9	A	27.6	P	25.5	P	244.9	P	11.3	A	17.5	A	35.2	P																Abcb4
	3	1448383_at	Mm.280175	matrix metallopeptidase 14 (membrane-inserted)	Mmp14	16.9	A	10.5	A	5.7	A	77.4	P	1.3	A	7.4	A	0.5	A																D12Ertd123e
	3	1450792_at	Mm.46301	TYRO protein tyrosine kinase binding protein	Tyrobp	550.7	P	550	P	284.1	P	3197.3	P	105.2	P	81.5	P	156.8	P																Elavl4
	3	1424987_at	Mm.44508	RIKEN cDNA 5430435G22 gene	5430435G22Rik	17.9	P	9.9	P	11.5	P	114.9	P	3.1	A	18.3	A	1.3	A																Aldoa-ps2
	3	1432361_a_at	Mm.379109	RIKEN cDNA 1700022C02 gene	1700022C02Rik	37.2	P	22	P	22.3	P	320.1	P	12.1	P	25.4	P	51.7	P																Cdc42bpa
	3	1451651_at	Mm.26781	V-set and immunoglobulin domain containing 4	Vsig4	1.2	A	2.3	A	0.9	A	31.5	P	3.9	A	8.2	A	1.1	A																Calb1
	3	1450200_s_at	Mm.1940	colony stimulating factor 2 receptor, beta 1, low-affinity (granulocyte-macrophage) /// colony stimulating factor 2 receptor, beta 2, low-affinity (granulocyte-macrophage)	Csf2rb1 /// Csf2rb2	3.6	A	32.2	A	20.9	A	111.5	P	2.3	A	4.7	A	1	A																1190002C06Rik
	3	1440997_at	Mm.40272	trinucleotide repeat containing 6C	Tnrc6c	3.2	A	5.3	A	0.5	A	16.7	P	0.3	A	0.3	A	0.3	A																Pcsk5
	3	1428781_at	Mm.30138	RIKEN cDNA 1110014F24 gene	1110014F24Rik	6.2	A	13.7	A	7.2	A	108.1	P	0.6	A	22.7	A	8.8	M																F630043A04Rik
	3	1420166_at	Mm.25620	Terminal deoxynucleotidyl transferase long isoform (Tdt) mRNA, complete cds, alternatively spliced	Dntt	64.5	P	14.3	P	4.2	A	316.7	P	30.6	P	12.1	A	48.7	P																4933428D01Rik
	3	1418664_at	Mm.153039	multiple PDZ domain protein	Mpdz	2.1	A	4.9	A	2.5	A	52.2	P	4.3	A	11	A	3.6	A																Lphn3
	3	1418722_at	Mm.236225	neutrophilic granule protein	Ngp	302.1	P	1625.4	P	1372.6	P	5453.3	P	2.2	A	1	A	0.8	A																D530037P16Rik
	3	1426018_a_at	Mm.377113	SRY-box containing gene 6	Sox6	5.4	A	6.5	A	6.3	A	86.6	P	8.5	A	17.3	A	3	A																Capn5
	3	1426755_at	Mm.334999	cytoskeleton-associated protein 4	Ckap4	11.7	A	17.8	A	13.5	A	127.4	P	1.8	A	20.3	A	4.1	A																D10Ertd584e
	3	1448562_at	Mm.4610	uridine phosphorylase 1	Upp1	15.9	P	163.6	P	191.5	P	657.6	P	6.3	A	12	A	6.2	A																1700057K13Rik
	3	1428168_at	Mm.46438	myelin protein zero-like 1	Mpzl1	4.4	A	7.5	A	22.6	P	74.6	P	4	A	2.2	A	2.2	A																BC027127
	3	1423883_at	Mm.210323	acyl-CoA synthetase long-chain family member 1	Acsl1	182.3	P	257.8	P	339.9	P	2018.8	P	152.6	P	56.9	P	101.8	P																B130021B11Rik
	3	1455090_at	Mm.208919	Angiopoietin-like 2 (Angptl2), mRNA	Angptl2	10.3	M	0.7	A	0.7	A	30.3	P	5.1	A	0.6	A	0.8	A																Nphp4
	3	1422648_at	Mm.4676	solute carrier family 7 (cationic amino acid transporter, y+ system), member 2	Slc7a2	2.5	A	5.6	P	24.2	P	80.3	P	5.4	P	6.5	A	1.9	A																Pftk1
	3	1436501_at	Mm.149438	mitochondrial tumor suppressor 1	Mtus1	17.3	P	2.8	A	0.4	A	56.2	P	1	A	8.6	M	2.8	A																Inhbb
	3	1417928_at	Mm.21830	PDZ and LIM domain 4	Pdlim4	1.6	A	7.1	A	7.2	A	49.8	P	0.6	A	3.4	A	7.3	A																4932702M13Rik
	3	1441556_at	Mm.137929	Transcribed locus	---	82.7	P	100.1	P	56	P	653.5	P	14.7	P	83.3	P	18.3	P																BC020535
	3	1451867_x_at	Mm.386750	Rho GTPase activating protein 6	Arhgap6	13.1	P	6	P	5.4	P	142.9	P	19.6	P	16.1	A	16.7	P																Fgfr2
	3	1417758_at	Mm.26646	integrin alpha 2b	Itga2b	2.2	A	10.2	A	5.6	A	98.5	P	2.2	A	6	A	31.3	A																Slc39a8
	3	1419873_s_at	Mm.22574	colony stimulating factor 1 receptor	Csf1r	68.5	P	110.7	P	49	P	407.9	P	2.9	A	3.6	A	2.5	A																Hist1h2bc /// Hist1h2be /// Hist1h2bl /// Hist1h2bm /// Hist1h2bp
	3	1424963_at	Mm.294263	retinitis pigmentosa 1 homolog (human)	Rp1h	0.4	A	1.6	A	0.9	A	7.6	P	0.8	A	0.4	A	0.1	A																Gas2
	3	1433500_at	Mm.187239	DENN/MADD domain containing 2A	Dennd2a	5	A	4.1	A	0.6	A	44.1	P	2.9	A	9.6	A	2.3	A																Homer1
	3	1422430_at	Mm.236114	fidgetin-like 1	Fignl1	28.6	P	29.4	P	73.3	P	419.9	P	19.1	P	42.6	P	35.3	P																Cdc42ep2
	3	1421424_a_at	Mm.4487	alanyl (membrane) aminopeptidase	Anpep	16.7	P	10.2	A	8	A	73.2	P	4.2	A	1.7	A	0.5	A																4933432K03Rik
	3	1421326_at	Mm.235324	colony stimulating factor 2 receptor, beta 1, low-affinity (granulocyte-macrophage)	Csf2rb1	57.9	P	136.2	P	185.5	P	649	P	0.6	A	4.8	A	2.9	A																2810407D09Rik
	3	1426754_x_at	Mm.334999	cytoskeleton-associated protein 4	Ckap4	219.2	P	296.3	P	309.2	P	1883.2	P	83.5	P	98	P	34	P																Pcdhb22
	3	1420693_at	Mm.4103	myomesin 1	Myom1	21	P	11.5	A	4.1	A	84	P	7.6	A	2.8	A	0.8	A																Igh-1a
	3	1447914_x_at	---	RIKEN cDNA 4833411O04 gene	4833411O04Rik	7.1	P	14	P	16.3	P	84.2	P	0.9	A	2.3	A	6.5	P																Tbxas1
	3	1433201_at	---	RIKEN cDNA 2310079F09 gene	2310079F09Rik	15.4	A	38.7	P	18.5	P	205.9	P	17.5	P	21	A	2.4	A																BC052040
	3	1425225_at	Mm.251254	Fc fragment of IgG, low affinity IIIa, receptor	Fcgr3a	16.6	P	128.5	P	72.3	P	447.6	P	3.8	A	35.8	P	6.1	A																AU018954
	3	1457027_at	Mm.222517	dehydrogenase E1 and transketolase domain containing 1	Dhtkd1	0.2	A	2	A	2	A	15.1	P	2.1	A	0.9	A	1.1	A																Csf2ra
	3	1455660_at	Mm.235324	Colony stimulating factor 2 receptor, beta 1, low-affinity (granulocyte-macrophage) (Csf2rb1), mRNA	Csf2rb1	121.9	P	358.1	P	382.2	P	1452	P	2	A	9	A	1.7	A																Col27a1
	3	1438441_at	Mm.283273	Inhibitor of DNA binding 4 (Id4), mRNA	Idb4	0.3	A	2.8	A	2.8	A	29.5	P	0.5	A	7.3	A	3.1	A																Cdc6
	3	1424630_a_at	Mm.244975	breast cancer 1	Brca1	1.5	A	3.6	A	6.4	A	84.4	P	11.8	A	11.4	A	11.9	A																Phldb2
	3	1423677_at	Mm.20943	FK506 binding protein 9	Fkbp9	1.1	A	7.7	A	0.3	A	20.4	P	0.4	A	0.5	A	2.7	A																A230098A12Rik
	3	1421407_at	Mm.1612	coagulation factor II (thrombin) receptor-like 2	F2rl2	44.9	P	4.6	A	7.9	P	136.3	P	6.9	P	14.8	P	2.5	A																Lbp
	3	1426015_s_at	Mm.239247	aspartate-beta-hydroxylase	Asph	3	A	25.3	P	14.8	P	117.5	P	5.9	A	14.6	P	2.9	A																Phka2
	3	1452410_a_at	Mm.48757	feline sarcoma oncogene	Fes	15.2	P	26.3	P	18.9	P	143.9	P	5.7	A	13.6	A	0.8	A																Hapln1
	3	1417818_at	Mm.227202	WW domain containing transcription regulator 1	Wwtr1	8	M	5.9	A	9.5	P	98.8	P	1.2	A	13.5	P	16.8	P																Il12b
	3	1450625_at	Mm.10299	procollagen, type V, alpha 2	Col5a2	4.9	M	1.9	A	1.4	A	20.4	P	2.9	A	0.3	A	0.3	A																Slamf9
	3	1417262_at	Mm.292547	prostaglandin-endoperoxide synthase 2	Ptgs2	31.2	P	76.9	P	43.9	P	343.1	P	8.8	P	28.4	P	5.4	P																B3galt1
	3	1453196_a_at	Mm.228363	2'-5' oligoadenylate synthetase-like 2	Oasl2	119.6	P	51.5	P	94.9	P	784.3	P	55.7	P	59.2	P	49.6	P																A530058N18Rik
	3	1448620_at	Mm.22119	Fc receptor, IgG, low affinity III	Fcgr3	109.4	P	98.8	P	54	P	1262.3	P	149.2	P	97.5	P	184.1	P																Nr4a2
	3	1430908_at	---	RIKEN cDNA 4933429O19 gene	4933429O19Rik	5.7	P	21.4	P	10.9	P	69.8	P	0.3	A	3.5	A	0.1	A																BC017647
	3	1452337_at	Mm.87616	RIKEN cDNA 4930427A07 gene	4930427A07Rik	9.8	A	6.6	A	0.6	A	69	P	1.2	A	11.3	A	9.3	A																4930404J24Rik
	3	1428167_a_at	Mm.46438	myelin protein zero-like 1	Mpzl1	0.4	A	14.2	P	27.4	P	73.9	P	2.9	A	0.4	A	1.6	A																Egfl6
	3	1415837_at	Mm.142722	kallikrein 6	Klk6	19.3	P	33.7	P	11.4	P	156.9	P	4.1	P	12.8	P	7.1	P																D14Ertd171e
	3	1432952_at	---	RIKEN cDNA 4930448E22 gene	4930448E22Rik	3.3	A	0.3	A	0.4	A	9.3	P	0.4	A	1.1	A	0.2	A																Cylc1
	3	1455019_x_at	Mm.334999	cytoskeleton-associated protein 4	Ckap4	234.3	P	425.1	P	249.5	P	1904.2	P	77.9	P	67	P	32.4	P																Pvrl2
	3	1438472_at	Mm.304656	transmembrane protein 8 (five membrane-spanning domains)	Tmem8	3	A	0.5	A	1.7	A	12.9	P	1.6	A	0.4	A	0.2	A																Gpr84
	3	1422123_s_at	Mm.322502	CEA-related cell adhesion molecule 1 /// CEA-related cell adhesion molecule 2	Ceacam1 /// Ceacam2	14.8	P	3.9	A	8.9	M	98.8	P	0.4	A	25.8	P	3.8	A																AU041783
	3	1432179_x_at	Mm.283406	RIKEN cDNA 2810433K01 gene	2810433K01Rik	13.4	A	15.1	P	18.5	P	105.2	P	2.1	A	4.1	A	6	A																Sfpi1
	3	1446509_at	Mm.136586	spermine oxidase	Smox	20	P	43.7	P	49.2	P	275.9	P	10.5	P	12.3	P	19.1	P																Clec4a3
	3	1435928_at	---	---	---	12.7	A	8.5	A	13.5	A	118.6	P	6.3	A	25.6	A	0.7	A																Csprs
	3	1418264_at	Mm.281498	SoxLZ/Sox6 leucine zipper binding protein in testis	Solt	62.4	P	56.7	P	28.5	P	722.3	P	69.7	P	62	P	120.6	P																Fgd5
	3	1419610_at	Mm.274927	chemokine (C-C motif) receptor 1	Ccr1	49.4	P	32.5	P	15.4	P	308	P	9.8	P	70.5	P	0.4	A																Gca
	3	1460156_at	Mm.314046	Acyloxyacyl hydrolase (Aoah), mRNA	Aoah	0.5	A	1.4	A	6.9	P	14.3	P	0.3	A	0.6	A	0.1	A																Abca9
	3	1415943_at	Mm.2580	syndecan 1	Sdc1	39.4	P	120	P	106.6	P	529.8	P	12.3	P	25.1	P	5.9	A																Ror1
	3	1453137_at	Mm.276229	F-box protein 30	Fbxo30	22.8	P	36.5	P	42	P	391	P	37.2	P	44	P	32.1	P																2810013E07Rik
	3	1439153_at	Mm.287609	IBR domain containing 2	Ibrdc2	62.1	P	7.8	P	13.7	P	256.7	P	9.4	P	38.5	P	16.6	P																Foxc2
	3	1427747_a_at	Mm.9537	lipocalin 2	Lcn2	551.2	P	1556.6	P	1282.6	P	5516.5	P	0.8	A	1.6	A	0.7	A																1110051B16Rik
	3	1460356_at	Mm.41751	endothelial cell-specific adhesion molecule	Esam1	6.9	A	4.4	P	3	A	40.6	P	4.1	A	1.5	A	2.7	A																Fpr1
	3	1446094_at	Mm.196564	AT motif binding factor 1 (Atbf1), mRNA	Atbf1	0.7	A	1.7	A	1.2	A	14.6	P	0.6	A	3.6	A	0.6	A																Il17re
	3	1450391_a_at	Mm.272197	monoglyceride lipase	Mgll	13.7	A	64.9	P	39.5	P	246.8	P	6.8	A	16	A	4	A																Fblim1
	3	1448119_at	Mm.282863	2,3-bisphosphoglycerate mutase	Bpgm	67.5	P	31.7	P	34.8	P	835.3	P	110.6	P	90	P	132.1	P																A330042H22
	3	1420250_at	---	---	---	34.2	P	7.8	P	12.6	P	149.9	P	3.1	A	15.2	P	12.7	P																Mxd1
	3	1427318_s_at	Mm.220982	dysferlin /// fer-1-like 3, myoferlin (C. elegans)	Dysf /// Fer1l3	1	A	1.2	A	6.2	A	39.8	P	11.8	A	2.7	A	1	A																Rapsn
	3	1454959_s_at	Mm.254629	guanine nucleotide binding protein, alpha inhibiting 1	Gnai1	1	A	0.1	A	0.1	A	11.7	P	1.6	A	1	A	3.1	A																Evl
	3	1437112_at	Mm.212039	phospholipase D1	Pld1	5.1	A	5.4	A	0.3	A	23.9	P	0.6	A	1.2	A	1.5	A																Ssty1 /// LOC382329 /// LOC435017 /// LOC435034 /// LOC435135 /// LOC435185
	3	1435490_at	Mm.267479	hexokinase 3	Hk3	39.3	P	51.8	P	18.4	M	320.1	P	22	P	31.4	M	16.2	A																A730073F16Rik
	3	1423549_at	Mm.6379	solute carrier family 1 (glutamate/neutral amino acid transporter), member 4	Slc1a4	0.7	A	0.9	A	17.1	P	6.9	A	0.2	A	1.6	A	0.7	A																Artn
	3	1431038_at	Mm.257931	Ras association (RalGDS/AF-6) domain family 4	Rassf4	1.6	A	1.2	A	3.8	P	14.1	P	0.9	A	0.4	A	0.4	A																Tcfec
	3	1448944_at	Mm.271745	neuropilin 1	Nrp1	64.5	P	48	P	49.8	P	509.4	P	43.2	P	29.1	P	48.9	P																4933430H15Rik
	3	1415865_s_at	Mm.282863	2,3-bisphosphoglycerate mutase	Bpgm	227.3	P	104.2	P	136.3	P	2723.2	P	387.1	P	271.5	P	408.4	P																Tshb
	3	1449931_at	Mm.339792	cytoplasmic polyadenylation element binding protein 4	Cpeb4	3	A	4.5	A	3.6	A	31.1	P	4.3	A	0.3	A	1.9	A																Muc1
	3	1423627_at	Mm.252	NAD(P)H dehydrogenase, quinone 1	Nqo1	25.5	P	89.5	P	87.8	P	552.5	P	14.7	P	93.3	P	8.6	P																1700021K10Rik
	3	1437493_at	---	RIKEN cDNA 5230400M03 gene	5230400M03Rik	33.8	P	42.4	P	28.2	P	309.4	P	4.5	A	67.3	P	3.5	A																Aqp7
	3	1445680_x_at	Mm.1612	coagulation factor II (thrombin) receptor-like 2	F2rl2	17.1	P	2	A	6.6	P	81.2	P	6.3	A	8.3	P	6.1	P																Fmnl2
	3	1449450_at	Mm.28768	prostaglandin E synthase	Ptges	0.3	A	3.2	A	7.7	P	35.1	P	5.4	A	3.5	A	0.4	A																Il18
	3	1435955_at	Mm.24444	sialic acid binding Ig-like lectin 10	Siglec10	0.8	A	46.8	P	39.8	P	141.5	P	0.5	A	4.4	A	0.4	A																Acta1
	3	1418058_at	Mm.317261	EGF, latrophilin seven transmembrane domain containing 1	Eltd1	4.4	A	0.4	A	4.5	A	34	P	4.7	A	2.4	A	2.9	A																Col24a1
	3	1445025_at	---	expressed sequence AU015536	AU015536	0.4	A	9.9	P	9.8	M	65.8	P	3.2	A	10.6	A	4	A																Gpc4
	3	1436991_x_at	Mm.21109	gelsolin	Gsn	113.2	P	82.5	P	74.9	P	777.8	P	58.1	P	41.3	P	67	P																Gpr97
	3	1451322_at	Mm.28108	RIKEN cDNA 2310016A09 gene	2310016A09Rik	7.5	A	30.3	P	4.1	A	105.9	P	7.3	A	9	A	4.8	A																Hspa1b
	3	1435701_at	Mm.170971	13 days embryo lung cDNA, RIKEN full-length enriched library, clone:D430017B04 product:unclassifiable, full insert sequence	---	2.7	A	2.2	A	1.8	A	26.2	P	2.4	A	1.9	A	3.7	A																Rgs5
	3	1434559_at	Mm.272264	syntaxin 3	Stx3	9.1	A	3.9	A	1.1	A	73.4	P	10.6	A	7.2	A	9.9	P																Crispld1
	3	1437485_at	Mm.65316	nitric oxide synthase 1 (neuronal) adaptor protein	Nos1ap	4.6	A	2	A	6.4	A	46.9	P	4.2	A	9.7	A	0.3	A																Tbx20
	3	1448870_at	Mm.269747	latent transforming growth factor beta binding protein 1	Ltbp1	38.5	P	37.6	P	56.6	P	539.4	P	39.6	P	125.6	P	15.2	P																Sh3gl3
	3	1451506_at	Mm.24001	myocyte enhancer factor 2C	Mef2c	43.7	P	218.9	P	184.7	P	847.3	P	1.5	A	68.5	P	0.4	A																Slc25a27
	3	1430388_a_at	Mm.280459	sulfatase 2	Sulf2	4.4	A	2.4	A	0.5	A	28	P	4.1	A	3.8	A	0.9	A																C920005C14Rik
	3	1444426_at	---	---	---	12.4	P	10.3	P	11	P	87.4	P	3.9	A	7.1	A	4.8	A																LOC553091
	3	1448785_at	Mm.4909	CBFA2T1 identified gene homolog (human)	Cbfa2t1h	2.4	A	7.4	P	11.5	P	82.3	P	2.4	A	20.5	P	4.4	A																Cpeb3
	3	1450652_at	Mm.272085	cathepsin K	Ctsk	12.9	A	8.7	A	6.6	A	75.2	P	8.5	A	4.8	A	1.5	A																Lzp-s
	3	1415944_at	Mm.2580	syndecan 1	Sdc1	6.7	A	16	P	13.3	P	134.9	P	5.8	A	28	P	8.1	A																C330014O21Rik
	3	1419756_at	Mm.379296	diacylglycerol kinase, gamma	Dgkg	0.8	A	3.4	A	4.9	A	22.3	P	0.7	A	2.6	A	0.7	A																Nr2e1
	3	1431087_at	Mm.295642	spindle pole body component 24 homolog (S. cerevisiae)	Spbc24	32.6	P	16.2	P	32.9	P	283.4	P	30.5	P	29.4	P	18.3	P																AU040576
	3	1441893_at	---	testis-specific protein	LOC541463	1.2	A	2.2	A	6.6	A	18.5	P	0.2	A	1.2	A	0.3	A																Sdc4
	3	1417266_at	Mm.137	chemokine (C-C motif) ligand 6	Ccl6	327.3	P	31.3	P	32.1	P	840	P	50.2	P	69	P	31.9	P																Mgp
	3	1417877_at	Mm.112977	RIKEN cDNA 2310005P05 gene	2310005P05Rik	11.7	P	10.6	P	6.8	A	86.9	P	5.5	A	10.4	P	4.4	A																9030613N10Rik
	3	1434510_at	Mm.203916	3'-phosphoadenosine 5'-phosphosulfate synthase 2	Papss2	0.3	A	21.1	P	23.2	P	89.5	P	0.4	A	10.1	A	0.7	A																Pdzk3
	3	1419006_s_at	Mm.296457	pellino 2	Peli2	1.5	A	5.1	A	2.4	A	28.3	P	6	A	1	A	0.7	A																Col14a1
	3	1422776_at	Mm.83909	serine (or cysteine) peptdiase inhibitor, clade B, member 8	Serpinb8	4.6	A	8.8	A	6.1	A	56	P	4.6	A	7.4	A	0.7	A																1700110N18Rik
	3	1433968_a_at	---	---	---	20.9	P	21.7	P	17.1	P	265.5	P	35.4	P	28.2	P	27.5	P																Pln
	3	1417116_at	Mm.274553	solute carrier family 6 (neurotransmitter transporter, creatine), member 8	Slc6a8	3.5	A	8.3	A	6.2	A	52.2	P	4.4	A	1.4	A	6.2	A																Mpeg1
	3	1421307_at	Mm.158776	carbonic anhydrase 13	Car13	1.8	A	11.4	P	15.4	P	64.6	P	0.6	A	8.8	M	1.2	A																4833420D23Rik
	3	1441228_at	Mm.296104	PREDICTED: similar to vascular early response gene protein [Mus musculus], mRNA sequence	---	20.8	P	23.3	P	30.1	P	240.8	P	13.1	P	51.5	P	2.7	A																9530002K18Rik
	3	1424268_at	Mm.136586	spermine oxidase	Smox	53.9	P	94.8	P	41.3	P	441.6	P	33.4	P	15	A	20.4	P																Lrrk2
	3	1428816_a_at	Mm.272747	GATA binding protein 2	Gata2	30.2	A	15.5	A	16.8	A	206.1	P	5.5	A	49.7	A	5.3	A																Unc5c
	3	1419663_at	Mm.4258	osteoglycin	Ogn	4.8	P	2.7	A	0.3	A	40.4	P	3.6	A	8.4	A	3.9	A																Clec4b
	3	1419526_at	Mm.271665	Gardner-Rasheed feline sarcoma viral (Fgr) oncogene homolog	Fgr	61.1	P	46.5	P	28.8	P	289.2	P	13.3	P	14.4	A	7.1	M																9530060I07
	3	1451128_s_at	Mm.286488	kinesin family member 22	Kif22	58.6	P	23.6	P	39.1	P	677.7	P	74.4	P	88.5	P	107.4	P																AU022697
	3	1440225_at	Mm.23478	G protein-coupled receptor 116	Gpr116	3	A	1.9	A	3.6	A	30.7	P	4.1	A	2.6	A	2.4	A																Lmo3
	3	1444052_at	Mm.3291	FMS-like tyrosine kinase 4 (Flt4), mRNA	Flt4	1.9	A	4	A	1.4	A	38.7	P	2.1	A	7.9	A	5.5	A																Mass1
	3	1449153_at	Mm.2055	matrix metallopeptidase 12	Mmp12	5.6	A	2.6	A	7.2	A	53	P	3.1	A	13.3	A	0.2	A																Stk3
	3	1439847_s_at	Mm.201493	Kruppel-like factor 12	Klf12	11.1	P	6.5	P	9.1	P	82.9	P	3.4	A	18.8	P	0.6	A																Cspg2
	3	1458374_at	Mm.21144	expressed sequence C79407	C79407	43.9	P	54.2	P	46.4	P	431	P	18.8	P	51.8	P	33.2	P																1700020D05Rik
	3	1421473_at	Mm.15534	interleukin 1 alpha	Il1a	0.1	A	37.4	P	23.7	P	114.1	P	2.8	A	9.8	M	0.2	A																9130414P19Rik
	3	1424917_a_at	Mm.35817	DNA segment, Chr 11, ERATO Doi 498, expressed	D11Ertd498e	8.3	P	4.4	A	4.4	A	47.7	P	4.6	A	2.3	A	3.7	A																Slc6a13
	3	1458459_a_at	Mm.31753	expressed sequence AI452102	AI452102	10.5	P	23.6	P	10	P	105.1	P	4.6	A	9.6	P	4	A																4930519H02Rik
	3	1415976_a_at	Mm.142095	calcium regulated heat stable protein 1	Carhsp1	32.7	P	38	P	38.7	P	367.1	P	37.9	P	18.6	A	45.7	P																A930021H16Rik
	3	1440154_at	Mm.239941	Pre B-cell leukemia transcription factor 3 (Pbx3), mRNA	Pbx3	3.1	A	17.3	P	7.5	P	75.7	P	0.2	A	19.2	P	0.2	A																Myo1d
	3	1453753_at	Mm.189102	denticleless homolog (Drosophila)	Dtl	29.9	P	15.4	P	9	A	99.8	P	3.8	A	1.2	A	3.1	A																Dcn
	3	1449818_at	Mm.297825	ATP-binding cassette, sub-family B (MDR/TAP), member 4	Abcb4	25.3	P	30.6	P	23.4	P	208.1	P	11.2	P	22.3	P	8.3	A																Asgr2
	3	1427368_x_at	Mm.48757	feline sarcoma oncogene	Fes	22.9	P	26.1	P	18.9	P	127.9	P	2.3	A	1	A	6.4	A																Tlr2
	3	1436380_at	Mm.259655	Cdc42 binding protein kinase alpha	Cdc42bpa	2.1	A	1.3	A	1.5	A	27.4	P	6.4	A	1.3	A	3.8	A																MGC58177
	3	1454744_at	Mm.30173	RIKEN cDNA F630043A04 gene	F630043A04Rik	15.2	P	6.6	P	12.2	P	107.8	P	8	P	11.9	P	8.6	P																2210008F06Rik
	3	1446451_at	---	---	---	11.7	P	4.8	P	2.7	P	50.4	P	1	A	10.3	A	0.5	A																LOC433844
	3	1418671_at	Mm.386755	calpain 5	Capn5	4.2	A	12.5	P	21	P	72	P	5.7	A	1	A	0.8	A																Ctnnd2
	3	1448293_at	Mm.215971	early B-cell factor 1	Ebf1	7.4	P	46.6	P	34.2	P	226.6	P	6.8	M	42.6	P	0.9	A																9530086O07Rik
	3	1420312_s_at	---	---	---	0.2	A	2.3	A	0.1	A	10.1	P	1.4	A	2.2	A	0.1	A																4933431N12Rik
	3	1426858_at	Mm.3092	inhibin beta-B	Inhbb	4.1	A	8.2	A	1	A	49.3	P	3.9	A	12.4	A	0.7	A																Apoe
	3	1460382_at	Mm.299979	cDNA sequence BC020535	BC020535	0.8	A	0.1	A	2.2	A	10.7	P	2.5	A	0.3	A	0.7	A																E130319B15Rik
	3	1452540_a_at	Mm.377880	histone 1, H2bc /// histone 1, H2be /// histone 1, H2bl /// histone 1, H2bm /// histone 1, H2bp	Hist1h2bc /// Hist1h2be /// Hist1h2bl /// Hist1h2bm /// Hist1h2bp	69.8	P	154.7	P	60.3	P	880.6	P	41.2	P	115	P	77.4	P																Tmem28
	3	1428750_at	Mm.195932	CDC42 effector protein (Rho GTPase binding) 2	Cdc42ep2	5.9	A	18.8	M	21	P	120.7	P	4.7	A	22.4	A	0.5	A																AI851523
	3	1416827_at	Mm.4054	thromboxane A synthase 1, platelet	Tbxas1	13.8	A	30.8	P	29.5	P	208.4	P	15.5	A	24.9	A	8.4	A																Wwp1
	3	1421308_at	Mm.158776	carbonic anhydrase 13	Car13	1.2	A	5.1	A	6.3	P	22.3	P	0.6	A	0.9	A	0.2	A																Eif2c3
	3	1420703_at	---	colony stimulating factor 2 receptor, alpha, low-affinity (granulocyte-macrophage)	Csf2ra	73.5	P	75	P	73.2	P	499.1	P	23.6	P	38.1	P	13.7	P																C130037N17Rik
	3	1417019_a_at	Mm.20912	cell division cycle 6 homolog (S. cerevisiae)	Cdc6	21.6	P	22.9	P	37.8	P	338.4	P	6.2	P	63.2	P	50.9	P																Egfl5
	3	1454862_at	Mm.211477	pleckstrin homology-like domain, family B, member 2	Phldb2	2.7	A	7.1	A	11.5	P	41.2	P	1.8	A	1	A	1.7	A																Asah2
	3	1448550_at	Mm.218846	lipopolysaccharide binding protein	Lbp	20.8	P	14.1	A	8.8	A	104.9	P	8.5	A	5.1	A	5.3	A																Txnrd3
	3	1440037_at	Mm.43358	Pre B-cell leukemia transcription factor 1, mRNA (cDNA clone MGC:7546 IMAGE:3492658)	Pbx1	20.4	A	5.4	A	2.6	A	60.4	P	0.7	A	9	A	1.1	A																4933423K11Rik
	3	1419315_at	Mm.150050	SLAM family member 9	Slamf9	16.6	P	16.4	P	22.5	P	147.5	P	4.3	A	21.6	P	6.4	A																Ccl1
	3	1449577_x_at	Mm.646	tropomyosin 2, beta	Tpm2	3	A	11.2	P	5.1	A	50.1	P	2.7	A	8.5	M	0.2	A																4831407H17Rik
	3	1450750_a_at	Mm.3507	nuclear receptor subfamily 4, group A, member 2	Nr4a2	41.2	P	237.8	P	201	P	781.8	P	8.2	P	14.6	P	14.3	P																2900092N22Rik
	3	1420591_at	Mm.160369	G protein-coupled receptor 84	Gpr84	5.7	A	25.6	A	37.5	M	122.1	P	7.3	A	2.8	A	0.4	A																Anxa9
	3	1436870_s_at	Mm.226284	expressed sequence AU041783	AU041783	0.5	A	2.9	A	4.2	M	19.6	P	0.1	A	3.8	A	0.7	A																Arhgap11a
	3	1418747_at	Mm.1302	SFFV proviral integration 1	Sfpi1	19.5	P	50.1	P	25.4	P	167.3	P	8.4	P	3.1	A	0.3	A																9430076G02Rik
	3	1417645_at	Mm.49689	sarcospan	Sspn	0.5	A	1.6	A	1.5	A	15.9	P	2.5	A	3	A	0.5	A																Lrrc4c
	3	1429954_at	Mm.25684	C-type lectin domain family 4, member a3	Clec4a3	48.8	P	16.7	P	4.7	P	106.5	P	4.2	A	0.4	A	1.5	A																Foxm1 /// Pbp /// 4933413G19Rik
	3	1437716_x_at	Mm.286488	kinesin family member 22	Kif22	84.4	P	44.3	P	77.6	P	932.5	P	105.6	P	108.2	P	130.8	M																Ereg
	3	1424698_s_at	Mm.219877	grancalcin	Gca	4.2	P	30.7	P	46.2	P	184.4	P	5.9	P	26.9	P	1.9	A																Ly6d
	3	1434366_x_at	Mm.2570	complement component 1, q subcomponent, beta polypeptide	C1qb	74.7	P	1061.7	P	358.1	P	1910.1	P	1	A	13.4	A	0.8	A																6332401O19Rik
	3	1460609_at	Mm.246713	RIKEN cDNA 2810013E07 gene, mRNA (cDNA clone MGC:67555 IMAGE:6402150)	2810013E07Rik	6.4	A	4	A	2	A	40.2	P	0.4	A	7.5	A	4.1	A																D4Ertd571e
	3	1449671_at	Mm.379269	Transmembrane 7 superfamily member 1 (Tm7sf1), mRNA	Tm7sf1	26.6	P	94.1	P	61.6	P	415.4	P	31.9	P	15.3	P	24.5	P																Kif13a
	3	1450808_at	Mm.56951	formyl peptide receptor 1	Fpr1	34.5	P	40.8	P	56.6	P	204.8	P	0.3	A	0.7	A	0.8	A																Lrrc22
	3	1418569_at	Mm.286536	filamin binding LIM protein 1	Fblim1	0.9	A	9.1	P	8.6	P	56.6	P	0.1	A	15.3	A	2.1	A																Dio2
	3	1434945_at	Mm.21463	hypothetical protein A330042H22	A330042H22	51.6	P	34.4	P	25.8	P	376.4	P	43.5	P	52.5	P	16.6	P																Kcnj3
	3	1437171_x_at	Mm.21109	gelsolin	Gsn	120	P	111.3	P	63.6	P	779.1	P	40.2	P	79.6	P	50.9	P																Itgam
	3	1434830_at	Mm.279580	MAX dimerization protein 1	Mxd1	268.8	P	231.9	P	275.9	P	1627.6	P	89.1	P	60.4	P	63.8	P																Csf3
	3	1418699_s_at	Mm.1070	ferrochelatase	Fech	342.2	P	175.5	P	159.4	P	3243.3	P	361.6	P	437	P	460.8	P																Cdh10
	3	1417676_a_at	Mm.186361	protein tyrosine phosphatase, receptor type, O	Ptpro	20.7	P	6.9	P	6.7	P	78.7	P	2.5	A	10.7	A	1.7	A																Gclm
	3	1445217_at	---	RIKEN cDNA A730073F16 gene	A730073F16Rik	0.6	A	4.8	A	2.8	A	20.7	P	0.3	A	4.5	A	0.2	A																1700041E20Rik
	3	1432032_a_at	Mm.56897	artemin	Artn	0.5	A	3.1	A	1.6	A	20.2	P	4.4	A	1.1	A	1.7	A																Itga5
	3	1419537_at	Mm.36217	transcription factor EC	Tcfec	23	P	15	P	9.8	P	102.2	P	0.6	A	11.5	A	3.4	A																Fgf5
	3	1428579_at	Mm.293200	formin-like 2	Fmnl2	79.1	P	125.3	P	174.4	P	783.8	P	51.5	P	39.3	P	15.2	P																4930423H22Rik
	3	1417932_at	Mm.1410	interleukin 18	Il18	21.7	P	109.1	P	66.2	P	348.7	P	3.5	A	11.3	A	16.4	P																Ank3
	3	1417894_at	Mm.27995	G protein-coupled receptor 97	Gpr97	61.2	P	44.1	P	23.2	P	213.6	P	4.1	A	3.6	A	3.2	A																C77068
	3	1427126_at	Mm.372314	heat shock protein 1B	Hspa1b	11.4	P	11.6	P	9.8	P	65.6	P	2.6	A	5	A	0.2	A																Pitx2
	3	1420941_at	Mm.20954	regulator of G-protein signaling 5	Rgs5	6.3	A	7	A	7.3	A	58	P	7.4	A	6.9	A	0.2	A																LOC545465
	3	1438202_at	Mm.354748	RIKEN cDNA C920005C14 gene	C920005C14Rik	48.4	P	25.2	P	28.7	P	412.5	P	62.2	P	35.3	A	48	P																Plk1
	3	1455372_at	Mm.360051	Cytoplasmic polyadenylation element binding protein 3 (Cpeb3), mRNA	Cpeb3	14.4	P	13.1	P	12.4	P	291.2	P	46.9	P	75.5	P	21.2	P																Sh3md2
	3	1439426_x_at	Mm.177539	P lysozyme structural	Lzp-s	2174.8	P	818.3	P	1408.3	P	6478.9	P	6	P	9.2	A	1.2	A																4933417G07Rik
	3	1448793_a_at	Mm.3815	syndecan 4	Sdc4	0.9	A	32.3	P	20.1	P	85	P	0.1	A	3.8	A	2.5	A																Tmem47
	3	1446243_at	---	---	---	0.2	A	0.9	A	6.1	P	18.9	P	0.2	A	2	A	3.1	A																Slc39a12
	3	1427168_a_at	Mm.297859	procollagen, type XIV, alpha 1	Col14a1	6.3	P	17.1	P	3.6	P	45	P	0.4	A	2.3	A	1	A																BC034902
	3	1453593_at	Mm.25670	RIKEN cDNA 1700110N18 gene	1700110N18Rik	5.4	P	4.2	A	16	P	67	P	0.2	A	16.4	P	1.3	A																C77609
	3	1460332_at	Mm.34145	phospholamban	Pln	2.3	A	5.9	P	2.8	A	24.8	P	3	A	0.5	A	1	A																BC050789
	3	1427076_at	Mm.3999	macrophage expressed gene 1	Mpeg1	269.9	P	506.4	P	661.9	P	2112.9	P	0.3	A	0.5	A	0.8	A																Inhbc
	3	1431394_a_at	Mm.37558	leucine-rich repeat kinase 2	Lrrk2	15.5	P	27.9	P	25.2	P	125.4	P	2.5	A	8.5	A	0.3	A																Flt1
	3	1442588_at	---	hypothetical protein 9530060I07	9530060I07	1.7	A	8.7	A	0.7	A	35.4	P	4.7	A	6.5	A	0.4	A																Tmem7
	3	1438313_at	Mm.367449	Transcribed locus	---	0.5	A	0.6	A	8.2	P	30.6	P	4.2	A	5.3	A	1	A																Irx5
	3	1424338_at	Mm.258596	solute carrier family 6 (neurotransmitter transporter, GABA), member 13	Slc6a13	26.3	P	3.1	A	5.2	A	46.3	P	1	A	1.1	A	0.4	A																1810011O10Rik
	3	1434322_at	Mm.240510	RIKEN cDNA A930021H16 gene	A930021H16Rik	4.4	A	22.7	P	11.9	A	103.1	P	5.7	A	16.4	A	3.5	A																Speer1-ps1 /// LOC381615 /// LOC545728 /// LOC545731 /// LOC545732
	3	1419132_at	Mm.87596	toll-like receptor 2	Tlr2	43.2	P	81.2	P	37.9	P	645.5	P	76.3	P	46.8	P	108.8	P																Rbms3
	3	1447285_at	---	---	---	24.2	P	105	P	38.4	P	506.6	P	33.7	P	106.9	P	12.3	P																Lyzs
	3	1422619_at	Mm.317186	phosphatidic acid phosphatase 2a	Ppap2a	64.6	P	100.2	P	81.9	P	526.8	P	29.9	P	47.7	P	3.8	A																Spire1
	3	1455015_at	Mm.24031	RIKEN cDNA 4933431N12 gene	4933431N12Rik	34.7	P	52.6	P	40	P	234.3	P	5	A	16.7	P	0.6	A																Cldn15
	3	1432466_a_at	Mm.305152	apolipoprotein E	Apoe	33.3	P	148.4	P	48.7	P	358.1	P	5.8	A	13.4	A	3.4	A																Smcp
	3	1425797_a_at	Mm.375031	spleen tyrosine kinase	Syk	2.3	A	1	A	0.5	A	17.5	P	0.7	A	4.3	A	2.3	A																Suv39h2
	3	1458476_at	Mm.208174	eukaryotic translation initiation factor 2C, 3	Eif2c3	1.2	A	6.6	A	8.2	A	33.2	P	1.1	A	3.2	A	1.1	A																4930474N09Rik
	3	1455960_at	Mm.251188	EGF-like-domain, multiple 5	Egfl5	3.6	A	0.7	A	3.4	P	21	P	2.9	A	1.9	A	0.6	A																9930013L23Rik
	3	1438434_at	Mm.45753	Rho GTPase activating protein 11A	Arhgap11a	78.1	P	37.7	P	58.6	P	512.1	P	30.7	P	58.7	P	50	P																4933406B17Rik
	3	1453107_s_at	Mm.333417	forkhead box M1 /// phosphatidylethanolamine binding protein /// RIKEN cDNA 4933413G19 gene	Foxm1 /// Pbp /// 4933413G19Rik	28.9	P	42.3	P	30.1	P	217.7	P	9.7	P	17.7	A	7.5	A																G431001E03Rik
	3	1416930_at	Mm.878	lymphocyte antigen 6 complex, locus D	Ly6d	37.5	P	224.7	P	195.9	P	720.8	P	9.1	A	25.8	P	6.2	A																Chrna3
	3	1418937_at	Mm.21389	deiodinase, iodothyronine, type II	Dio2	9.3	A	14.9	P	10.7	A	85.9	P	6.4	A	12.1	A	0.3	A																Mtap4
	3	1422046_at	Mm.262106	integrin alpha M	Itgam	8.8	P	3.4	A	3.5	A	55.2	P	2.9	A	12.4	A	3.9	A																Fshb
	3	1419427_at	Mm.1238	colony stimulating factor 3 (granulocyte)	Csf3	2.5	A	0.3	A	0.4	A	23.1	P	4	A	1.9	A	5.9	A																Car3
	3	1415812_at	Mm.21109	gelsolin	Gsn	39.9	P	50.7	P	23.4	P	278.4	P	12.6	P	37.6	P	10.1	P																Adm
	3	1437726_x_at	Mm.2570	complement component 1, q subcomponent, beta polypeptide	C1qb	98.6	P	1825.8	P	980.5	P	3651.3	P	0.6	A	6.7	A	0.4	A																Sema6a
	3	1418627_at	Mm.292676	glutamate-cysteine ligase , modifier subunit	Gclm	108.7	P	93.8	P	116	P	877.9	P	86.4	P	74.3	P	59.4	P																3110009F21Rik
	3	1442554_s_at	---	kalirin, RhoGEF kinase	Kalrn	0.8	A	7.4	A	2.4	A	31.7	P	0.3	A	7.5	A	2.4	A																H2afy3
	3	1435436_at	Mm.234875	Transcribed locus	---	48.9	P	21.7	P	11.7	P	413.6	P	82	P	62.7	P	33.4	P																1810008I18Rik
	3	1458996_at	Mm.16234	integrin alpha 5 (fibronectin receptor alpha)	Itga5	14.7	P	18.7	P	6.4	A	75.3	P	0.5	A	5.7	A	3	A																Sox21
	3	1436707_x_at	Mm.29786	barren homolog (Drosophila)	Brrn1	22.9	P	32.2	P	33.6	P	237.8	P	9.1	P	26.2	P	23	P																Acvrinp1
	3	1448191_at	Mm.16525	polo-like kinase 1 (Drosophila)	Plk1	24.6	P	19.4	A	14	P	129.5	P	13.2	A	6.9	A	3.5	A																Rad51l1
	3	1418018_at	Mm.276736	carboxypeptidase D	Cpd	4.5	A	10.5	P	9.8	P	58.6	P	0.3	A	10.4	A	2.1	A																Epb4.1l2
	3	1441794_at	Mm.159218	Transcribed locus	---	55.3	P	17.3	P	7.1	P	298.5	P	34.7	P	34.2	P	39.4	P																Serpine2
	3	1452318_a_at	Mm.372314	heat shock protein 1B	Hspa1b	362	P	571.9	P	537.3	P	2224.4	P	2.7	P	40.7	P	3.3	A																Slco2a1
	3	1452794_x_at	Mm.46103	spermatogenesis associated glutamate (E)-rich protein 1, pseudogene 1 /// similar to Speer1-ps1 protein /// similar to Speer1-ps1 protein /// similar to Speer1-ps1 protein /// Speer1-like	Speer1-ps1 /// LOC381615 /// LOC545728 /// LOC545731 /// LOC545732	2.9	A	6.9	P	3.8	A	55.1	P	7.2	A	15.1	A	0.3	A																5033405K12Rik
	3	1423547_at	Mm.45436	lysozyme	Lyzs	1254	P	832.9	P	618.7	P	3887.6	P	9.5	A	3.8	A	6.8	A																W91776
	3	1435825_at	Mm.279542	Activin A receptor, type II-like 1, mRNA (cDNA clone MGC:13970 IMAGE:3982004)	Acvrl1	10.2	M	19.4	P	6.5	A	83.8	P	6.8	A	10.4	A	0.6	A																Csdc2
	3	1454962_at	Mm.208723	spire homolog 1 (Drosophila)	Spire1	2.7	A	71.8	P	139	P	267.2	P	0.4	A	4.5	A	0.4	A																Pcdha4 /// Pcdha6 /// Pcdha7 /// Pcdha5 /// Pcdha11 /// Pcdha10 /// Pcdha1 /// Pcdha9 /// Pcdha3 /// Pcdha12 /// Pcdha2 /// Pcdha8 /// Pcdhac1 /// Pcdhac2
	3	1418920_at	Mm.87202	claudin 15	Cldn15	0.5	A	4.2	A	10.6	A	46.1	P	6.4	A	7.3	A	1	A																Cecr2
	3	1436561_at	Mm.128273	suppressor of variegation 3-9 homolog 2 (Drosophila)	Suv39h2	2.5	A	3.2	A	20.3	P	6.7	A	0.1	A	0.8	A	0.6	A																Epm2a
	3	1435644_at	Mm.227616	RIKEN cDNA G431001E03 gene	G431001E03Rik	5	A	24.4	P	20.6	P	77.8	P	1.4	A	3.1	A	0.2	A																1700034P13Rik
	3	1417073_a_at	Mm.262294	quaking	Qk	20.8	P	53.2	P	63.4	P	261.5	P	5.5	P	27.9	P	2.3	A																Maf
	3	1447839_x_at	Mm.1408	adrenomedullin	Adm	10.7	M	53.8	P	38	P	158.7	P	1.8	A	3.1	A	4.7	A																V1ra1
	3	1439505_at	Mm.37666	Chloride intracellular channel 5, mRNA (cDNA clone MGC:73528 IMAGE:1227040)	Clic5	9.8	P	4.2	A	16.3	P	150	P	23.4	P	24.9	P	16.7	P																Msr1
	3	1416403_at	Mm.274243	ATP-binding cassette, sub-family B (MDR/TAP), member 10	Abcb10	8.4	A	10.8	P	10.5	P	118.1	P	14.5	P	18.8	A	11.1	P																Rsnl2
	3	1459619_at	Mm.306026	erythrocyte protein band 4.1-like 2	Epb4.1l2	13.6	P	15.7	P	10.4	P	112.4	P	9.6	P	15	A	6.3	P																Epb4.1l1
	3	1425227_a_at	Mm.340818	ATPase, H+ transporting, lysosomal V0 subunit a isoform 1	Atp6v0a1	6.5	A	15	P	13.5	P	98.2	P	8.1	A	14.7	A	4.4	A																Cspg3
	3	1416666_at	Mm.3093	serine (or cysteine) peptidase inhibitor, clade E, member 2	Serpine2	3.9	A	70.8	P	113.4	P	425.1	P	1.5	A	82.7	P	16.2	P																9630013A20Rik
	3	1420914_at	Mm.207106	solute carrier organic anion transporter family, member 2a1	Slco2a1	9	A	12	A	9.6	A	49.6	P	0.6	A	1.7	A	0.5	A																BC028528
	3	1436550_at	Mm.276229	F-box protein 30	Fbxo30	51.4	P	24.9	P	89.5	P	795.2	P	92.2	P	140.1	P	108.3	P																Rpp25
	3	1420798_s_at	Mm.308500	protocadherin alpha 4 /// protocadherin alpha 6 /// protocadherin alpha 7 /// protocadherin alpha 5 /// protocadherin alpha 11 /// protocadherin alpha 10 /// protocadherin alpha 1 /// protocadherin alpha 9 /// protocadherin alpha 3 /// protocadherin alpha	Pcdha4 /// Pcdha6 /// Pcdha7 /// Pcdha5 /// Pcdha11 /// Pcdha10 /// Pcdha1 /// Pcdha9 /// Pcdha3 /// Pcdha12 /// Pcdha2 /// Pcdha8 /// Pcdhac1 /// Pcdhac2	0.4	A	5	P	3.5	P	26.3	P	0.7	A	7.1	M	1	A																39332
	3	1447774_x_at	Mm.27227	RIKEN cDNA 5730469M10 gene	5730469M10Rik	7.7	A	9.2	P	11.8	P	104.7	P	11.3	P	14.5	A	11.2	P																Tkt
	3	1456060_at	---	avian musculoaponeurotic fibrosarcoma (v-maf) AS42 oncogene homolog	Maf	63	P	54.9	P	52.8	P	473.1	P	17.1	P	102.3	P	15.9	P																Adam12
	3	1422062_at	Mm.239291	macrophage scavenger receptor 1	Msr1	6.4	P	1.1	A	3	A	17.2	P	0.5	A	0.9	A	0.3	A																Bdnf
	3	1435554_at	Mm.23047	transmembrane and coiled coil domains 3	Tmcc3	28.9	P	37.3	P	36.6	P	191.7	P	5.4	A	10.7	M	6.5	M																En2
	3	1434575_at	Mm.20852	erythrocyte protein band 4.1-like 1	Epb4.1l1	13.7	P	20.7	P	10.7	P	130.9	P	8.9	P	21.8	P	7.5	M																Ipw
	3	1444071_at	---	RIKEN cDNA 9630013A20 gene	9630013A20Rik	16.4	P	6.5	A	3.9	P	72	P	2.6	A	18.3	P	0.9	A																6330571C24Rik
	3	1427996_at	Mm.89556	cDNA sequence BC028528	BC028528	45	P	18.4	P	21.8	P	154.1	P	0.4	A	13.2	A	5.1	A																Hey1
	3	1426801_at	Mm.274399	septin 8	39332	11.2	P	15.8	P	10.2	P	102.6	P	8.3	P	10.3	A	8.9	M																Asns
	3	1421171_at	Mm.323601	a disintegrin and metallopeptidase domain 12 (meltrin alpha)	Adam12	2.6	A	6	A	2.9	A	23.6	P	0.2	A	0.9	A	3	A																Foxf1a
	3	1454337_at	---	RIKEN cDNA 6330571C24 gene	6330571C24Rik	0.2	A	1.6	A	2.4	A	13.7	P	0.5	A	2.3	A	1.9	A																B130016L12Rik
	3	1415999_at	Mm.29581	hairy/enhancer-of-split related with YRPW motif 1	Hey1	1.3	A	8.7	A	5.5	A	50.3	P	10.7	A	5.8	A	1	A																6030468B19Rik
	3	1433966_x_at	Mm.2942	asparagine synthetase	Asns	45	P	291.9	P	520.8	P	1699.3	P	98.1	P	92.8	P	108.3	P																1200002N14Rik
	3	1421211_a_at	Mm.249560	class II transactivator	C2ta	24.9	A	36.5	P	24	A	141.8	P	7.4	A	2.8	A	0.4	A																Avpr1a
	3	1431194_at	Mm.159981	RIKEN cDNA 6030468B19 gene	6030468B19Rik	0.5	A	1.4	A	6.9	A	31.4	P	2.7	A	8.3	A	1.5	A																D4Ertd117e
	3	1424524_at	Mm.35450	RIKEN cDNA 1200002N14 gene	1200002N14Rik	19.8	P	73.7	P	65.7	P	341.6	P	34.2	P	25.7	P	5.7	P																Edar
	3	1419948_at	---	DNA segment, Chr 4, ERATO Doi 117, expressed	D4Ertd117e	5.6	A	2.2	A	4.4	A	31.6	P	0.5	A	1.2	A	7	A																Hsd17b13
	3	1416301_a_at	Mm.215971	early B-cell factor 1	Ebf1	36.8	P	509.1	P	431.8	P	1823.4	P	35.6	P	237.3	P	17.7	P																Csf2
	3	1438183_x_at	Mm.371580	sorbitol dehydrogenase 1	Sdh1	9.9	P	9.8	P	6.6	P	89.2	P	9.8	P	11.6	P	8.8	P																BC050188
	3	1415874_at	Mm.330986	sprouty homolog 1 (Drosophila)	Spry1	0.3	A	134.7	P	364.4	P	162.3	P	1.1	A	2.4	A	0.4	A																Nrxn3
	3	1424107_at	Mm.274086	kinesin family member 18A	Kif18a	18.1	P	12	P	21.1	P	228	P	40.8	P	20.7	P	33.9	P																AU020096
	3	1426509_s_at	Mm.1239	glial fibrillary acidic protein	Gfap	0.5	A	4	A	1.6	A	24.2	P	3.9	A	1.7	A	4.1	A																Spry1
	3	1425704_at	Mm.192213	cDNA sequence BC022224	BC022224	81.9	P	152.9	P	110.6	P	792.7	P	70	P	43.2	P	53.8	P																AA517858
	3	1454926_at	Mm.154303	RIKEN cDNA 4930544G21 gene	4930544G21Rik	13.4	P	5.2	A	6.9	P	63.5	P	6.1	A	9.8	A	0.3	A																Kif18a
	3	1421276_a_at	Mm.336625	dystonin	Dst	1.8	A	13.7	A	5.2	A	32.1	P	1	A	1.2	A	1	A																AU040829
	3	1436847_s_at	Mm.28038	cell division cycle associated 8	Cdca8	183.4	P	146.6	P	134.7	P	1372.2	P	64.4	P	296.4	P	70.3	P																Ddah1
	3	1422663_at	Mm.294154	origin recognition complex, subunit 1-like (S.cereviaiae)	Orc1l	9.1	P	15.8	M	21.7	P	122.7	P	9.9	P	15	P	7.5	A																Plod2
	3	1417162_at	Mm.261182	transmembrane BAX inhibitor motif containing 1	Tmbim1	35.2	P	76.3	P	123.2	P	408.3	P	23.8	P	10.2	A	12.7	A																Napb
	3	1424629_at	Mm.244975	breast cancer 1	Brca1	26.2	P	28.3	P	20.6	P	485.6	P	53.2	P	111.8	P	82.2	P																A730062M13Rik
	3	1436346_at	Mm.32955	CD109 antigen	Cd109	0.8	A	5	A	0.5	A	26.4	P	4.3	A	2	A	5	A																Pde6c
	3	1457666_s_at	Mm.218770	interferon activated gene 202B	Ifi202b	0.2	A	5.6	A	3.3	A	21.3	P	0.3	A	5.3	A	0.3	A																Chst2
	3	1421079_at	Mm.247261	nuclear receptor subfamily 4, group A, member 3	Nr4a3	0.4	A	20.1	P	4.2	A	32.7	P	2.3	A	0.4	A	1.3	A																BC022224
	3	1454777_at	Mm.11249	solute carrier organic anion transporter family, member 2b1	Slco2b1	10.6	A	10.1	A	4.9	A	75.2	P	3	A	8.9	A	11.3	A																4930544G21Rik
	3	1430641_at	Mm.273185	RIKEN cDNA 9030605I04 gene	9030605I04Rik	1.5	A	11.9	P	9.9	P	44.7	P	2.7	A	4.7	A	0.2	A																Thap4
	3	1433039_at	---	RIKEN cDNA 4930555B11 gene	4930555B11Rik	2.1	A	1.8	A	1.7	A	13.1	P	0.5	A	2.5	A	0.1	A																Orc1l
	3	1443127_at	---	RIKEN cDNA 9630021D06 gene	9630021D06Rik	0.4	A	4.7	A	3.3	A	13.2	P	0.4	A	0.7	A	0.2	A																Figf
	3	1450699_at	Mm.196558	selenium binding protein 1	Selenbp1	10.5	A	20.8	P	19.5	A	131.2	P	8.7	A	19.4	A	6.7	A																Fn1
	3	1433134_at	---	RIKEN cDNA 5830448L01 gene	5830448L01Rik	25.4	P	15.9	P	36.5	P	174.9	P	21.8	P	15.8	P	0.8	A																Tmbim1
	3	1424783_a_at	Mm.300095	UDP glucuronosyltransferase 1 family, polypeptide A2 /// UDP glucuronosyltransferase 1 family, polypeptide A6A /// UDP glycosyltransferase 1 family, polypeptide A10 /// UDP glucuronosyltransferase 1 family, polypeptide A7C /// UDP glucuronosyltransferase	Ugt1a2 /// Ugt1a6a /// Ugt1a10 /// Ugt1a7c /// Ugt1a5 /// Ugt1a9 /// Ugt1a6b /// Ugt1a1	39.9	P	12.1	P	12.9	P	128	P	5.1	A	15	A	3.6	A																8430420F16Rik
	3	1425380_at	Mm.386866	RAS guanyl releasing protein 4	Rasgrp4	20.2	P	15.4	A	1.2	A	81.8	P	2.6	A	16.1	A	1.4	A																5730414M22Rik
	3	1447362_at	Mm.29133	budding uninhibited by benzimidazoles 1 homolog, beta (S. cerevisiae)	Bub1b	8.3	A	13.6	P	3.7	A	68.8	P	2.9	A	17	A	1.5	A																Ccl22
	3	1460290_at	Mm.227924	lipin 2	Lpin2	27.4	P	15.2	P	14.4	P	137.7	P	13	P	10.4	A	9.8	M																Kcnj15
	3	1456437_x_at	---	---	---	4.7	A	9.8	P	7	P	54.4	P	6.4	P	6.1	A	1.7	A																4930588N13Rik
	3	1440541_at	Mm.268598	RIKEN cDNA 2810442I21 gene	2810442I21Rik	39	P	4.8	A	8.1	P	96.1	P	0.5	A	19.9	P	0.3	A																Neurod4
	3	1435409_at	Mm.2479	Transcribed locus	---	5	A	11.5	P	9.3	P	53.5	P	1.6	A	8.7	A	0.2	A																4933400E14Rik
	3	1451451_at	Mm.219877	grancalcin	Gca	9.2	P	51.3	P	72.9	P	214.1	P	8.8	P	6	A	7.7	P																Cd109
	3	1451507_at	Mm.24001	myocyte enhancer factor 2C	Mef2c	9.9	A	42	P	23.5	P	118.2	P	1.1	A	9.1	A	0.5	A																Ifi202b
	3	1418555_x_at	Mm.21642	Spi-C transcription factor (Spi-1/PU.1 related)	Spic	16.1	P	50.2	P	31.7	P	225.3	P	4.2	M	43.1	P	7.8	P																4930430E16Rik
	3	1455030_at	---	---	---	16.2	P	15.1	P	15.5	P	112.7	P	9.4	A	6.5	A	10.9	A																AW121567
	3	1437502_x_at	Mm.29742	CD24a antigen	Cd24a	581.2	P	2688.6	P	1870.1	P	6709.1	P	16.9	P	49.8	P	12.9	P																Nalp9a
	3	1457424_at	Mm.250185	eyes absent 1 homolog (Drosophila)	Eya1	3.1	P	4.3	A	3.7	A	34.8	P	2.6	A	6.3	A	2.8	A																Hsf2bp
	3	1425888_at	Mm.155514	killer cell lectin-like receptor, subfamily A, member 17	Klra17	27.4	P	12.9	P	7.1	M	125.1	P	5.7	A	30.8	A	2.4	A																1700018P08Rik
	3	1422217_a_at	Mm.14089	cytochrome P450, family 1, subfamily a, polypeptide 1	Cyp1a1	5.4	A	0.4	A	2.8	A	25.9	P	3.7	A	1.8	A	3.2	A																Nr4a3
	3	1416740_at	Mm.7281	procollagen, type V, alpha 1	Col5a1	0.8	A	10.6	A	9.2	P	63.5	P	5.3	A	16.6	P	1.3	A																9030605I04Rik
	3	1459916_at	Mm.138828	Paired box gene 5 (Pax5), mRNA	Pax5	51.8	P	266.8	P	372.7	P	1089.3	P	6.5	P	98.9	P	6.3	P																4933426I03Rik
	3	1427072_at	Mm.236928	START domain containing 8	Stard8	6.7	P	3.2	A	7.3	P	77.4	P	10.1	P	17.6	M	6.8	A																A830010M09Rik
	3	1419872_at	Mm.22574	colony stimulating factor 1 receptor	Csf1r	169	P	420.1	P	138	P	916.5	P	0.2	A	0.3	A	0.5	A																4930555B11Rik
	3	1427498_a_at	Mm.24250	sperm associated antigen 5	Spag5	9	P	6.5	A	0.4	A	55.9	P	7.3	A	14.2	A	1.1	A																Peg3
	3	1460598_at	Mm.259623	interleukin 28 receptor alpha	Il28ra	9.5	A	2	A	7.8	A	57.9	P	0.7	A	12.6	A	6.7	A																9630021D06Rik
	3	1427183_at	Mm.44176	epidermal growth factor-containing fibulin-like extracellular matrix protein 1	Efemp1	2.1	A	2	A	2.4	A	11.9	P	0.2	A	1.1	A	0.3	A																Arpp21
	3	1454366_at	---	RIKEN cDNA 4833419A21 gene	4833419A21Rik	1	A	2.3	A	3	A	23	P	3.8	A	0.9	A	4.4	M																5830426K05Rik
	3	1454824_s_at	Mm.149438	mitochondrial tumor suppressor 1	Mtus1	23.8	P	2.9	A	5.5	P	68.4	P	0.4	A	15.9	P	1.9	A																D2Ertd239e
	3	1455265_a_at	Mm.181709	regulator of G-protein signaling 16	Rgs16	0.4	A	106.4	P	499.7	P	346.1	P	14.1	P	11.7	A	7.2	P																AU022680
	3	1421920_a_at	Mm.299367	chemokine (C-C motif) receptor 9	Ccr9	131.7	P	115.8	P	48.1	P	581	P	41	P	55.4	P	6.1	A																Slc22a13
	3	1424254_at	Mm.175661	interferon induced transmembrane protein 1	Ifitm1	272.1	P	147.7	P	85.6	P	764	P	7.6	P	41.6	P	7.7	P																Ceacam11
	3	1435419_at	Mm.23297	retrotransposon gag domain containing 4	Rgag4	1.4	A	4.5	A	0.5	A	16.4	P	0.5	A	3.8	A	0.9	A																5830448L01Rik
	3	1448301_s_at	Mm.20144	serine (or cysteine) peptidase inhibitor, clade B, member 1a	Serpinb1a	18.3	P	233.4	P	161.5	P	501.3	P	4.8	A	2	A	0.6	A																Gm1568
	3	1455009_at	Mm.276736	carboxypeptidase D	Cpd	12.4	P	25.4	P	14.7	P	174.7	P	13	P	20.1	P	30.4	P																Nrk
	3	1421919_a_at	Mm.299367	chemokine (C-C motif) receptor 9	Ccr9	9.3	M	14.3	P	1.4	A	76.2	P	1.2	A	15.5	P	10.6	P																Fmr2
	3	1417492_at	Mm.236553	cathepsin B	Ctsb	34.4	P	54.2	P	52.5	P	498.3	P	48.8	P	67.2	P	71.5	P																Clec2h
	3	1448182_a_at	Mm.29742	CD24a antigen	Cd24a	449.2	P	1940.5	P	1499.4	P	5067.6	P	18.7	P	57.2	P	5.6	P																Ugt1a2 /// Ugt1a6a /// Ugt1a10 /// Ugt1a7c /// Ugt1a5 /// Ugt1a9 /// Ugt1a6b /// Ugt1a1
	3	1445030_at	---	---	---	0.9	A	5.5	A	6.6	A	26.3	P	0.8	A	1.2	A	3.4	A																Rasgrp4
	3	1416431_at	Mm.181860	tubulin, beta 6	Tubb6	18.4	A	50	P	58.6	P	215.2	P	0.5	A	19.2	A	6.7	A																Nup98
	3	1451659_at	Mm.256131	FYVE, RhoGEF and PH domain containing 4	Fgd4	4.8	A	6.7	A	3.6	A	41.8	P	0.6	A	8.9	A	3.8	A																Lpin2
	3	1422316_at	Mm.377085	glycoprotein 1b, alpha polypeptide	Gp1ba	24.9	P	16.7	P	10.2	A	147.2	P	16.7	P	16.3	A	13	P																9430029E18Rik
	3	1453578_at	Mm.229322	C1q-like 3	C1ql3	12.8	P	0.5	A	4.1	A	38.8	M	5.8	A	0.8	A	4	A																A930012N16Rik
	3	1450955_s_at	Mm.157119	sortilin 1	Sort1	6.7	A	4	A	4.5	P	43.5	P	6.5	A	1.9	A	5.5	A																Slc2a10
	3	1422120_at	Mm.386836	ELL associated factor 2	Eaf2	11.2	P	19.6	P	12.3	P	92	P	7.8	A	6.8	A	4.6	P																Gpr75
	3	1457074_at	Mm.348198	kinesin family member 24	Kif24	65.3	P	37	P	45.8	P	473.9	P	45	P	120.5	P	13.8	P																Foxp4
	3	1422823_at	Mm.235346	epidermal growth factor receptor pathway substrate 8	Eps8	4.8	P	1.3	A	6.5	P	29.7	P	2.7	A	4.9	A	0.4	A																C80279
	3	1419043_a_at	Mm.261140	interferon inducible GTPase 1	Iigp1	38.5	P	272.4	P	336	P	1240.2	P	88.3	P	70.2	P	76.8	P																Prok2
	3	1444471_at	Mm.31626	RIKEN cDNA 4432416J03 gene	4432416J03Rik	7.8	P	3.3	M	3.3	P	39.5	P	3.3	A	7.5	A	1.8	A																Gpr87
	3	1417654_at	Mm.3815	syndecan 4	Sdc4	24.1	P	863.1	P	392.7	P	1492	P	0.4	A	72.2	P	0.4	A																9030420J04Rik
	3	1418690_at	Mm.41639	protein tyrosine phosphatase, receptor type Z, polypeptide 1	Ptprz1	4.1	A	2.3	A	0.8	A	20.9	P	1.6	A	3.7	A	1.8	A																Zfp697
	3	1417829_a_at	Mm.172847	RAB15, member RAS oncogene family	Rab15	11	A	7.8	P	6.7	A	84.6	P	13.4	A	16.4	A	2.5	A																3830408D07Rik
	3	1450643_s_at	Mm.210323	acyl-CoA synthetase long-chain family member 1	Acsl1	29.6	P	45.9	P	43.3	P	239	P	14	P	20.8	A	10.2	P																Camk2a
	3	1451095_at	Mm.2942	asparagine synthetase	Asns	66.5	P	310.6	P	474.7	P	1770.6	P	133.1	P	122.9	P	136.4	P																4833411I10Rik
	3	1427624_s_at	Mm.103585	interleukin 22 /// interleukin 10-related T cell-derived inducible factor beta	Il22 /// Iltifb	0.6	A	0.4	A	2	A	11.6	P	0.6	A	1.8	A	2.7	A																DXErtd11e
	3	1448466_at	Mm.23526	cell division cycle associated 5	Cdca5	15	P	14.2	P	19.6	P	128.2	P	6.5	A	13.4	A	17.7	P																Eya1
	3	1448664_a_at	Mm.275397	aortic preferentially expressed gene 1	Apeg1	1.8	A	1.7	A	0.3	A	24.8	P	27.9	P	0.4	A	3.6	A																Klra17
	3	1422775_at	Mm.3962	B lymphoid kinase	Blk	11.3	A	182.1	P	69	P	324.2	P	4.6	A	14	A	4.7	A																Cyp1a1
	3	1445298_at	Mm.85388	11 days embryo head cDNA, RIKEN full-length enriched library, clone:6230408M08 product:unclassifiable, full insert sequence	---	27.2	P	11.7	P	28.3	P	195.9	P	13.3	P	48	P	8.2	P																Col5a1
	3	1438349_at	Mm.254463	cDNA sequence BC043476	BC043476	17.9	P	2	A	5.4	P	34	P	1.2	A	0.9	A	1.3	A																Pax5
	3	1423267_s_at	Mm.383977	integrin alpha 5 (fibronectin receptor alpha)	Itga5	48	P	70	P	59	P	319.9	P	20.8	A	8.2	A	18.1	P																Gm994
	3	1423362_at	Mm.157119	sortilin 1	Sort1	18	P	11.3	A	6.8	P	88.9	P	1.5	A	19.3	A	5.5	A																Dnm2
	3	1419811_at	---	DNA segment, Chr 16, Wayne State University 65, expressed	D16Wsu65e	9.3	A	9	P	0.7	A	45.9	P	1.7	A	12.5	A	0.5	A																Stard8
	3	1459156_at	---	---	---	1.4	A	4.1	A	1.7	A	11.7	P	0.3	A	1.1	A	0.1	A																Hmgcll1
	3	1450029_s_at	Mm.335520	integrin alpha 9	Itga9	5.2	A	15.2	P	9.7	P	47	P	0.1	A	1.3	A	3.4	A																Il28ra
	3	1419292_at	Mm.274255	HtrA serine peptidase 3	Htra3	0.5	A	4.8	A	4.5	A	31.3	P	4	A	5.9	A	2	A																4930447F04Rik
	3	1458978_at	---	---	---	1.6	A	31.3	P	32.4	P	124	P	4.4	A	12.6	A	8.2	M																Efemp1
	3	1439340_at	---	RIKEN cDNA D630036G22 gene	D630036G22Rik	4	A	0.5	A	2.9	A	19.8	P	5.5	A	1.3	A	0.2	A																4921518K17Rik
	3	1460592_at	Mm.20852	erythrocyte protein band 4.1-like 1	Epb4.1l1	8.6	A	7.9	A	8.6	A	61.9	P	0.4	A	14.3	A	3.7	A																4833419A21Rik
	3	1419930_at	---	DNA segment, Chr 15, ERATO Doi 55, expressed	D15Ertd55e	4.5	A	7.2	P	7.7	P	48.1	P	3.7	A	7.6	A	2.3	A																AU014756
	3	1460316_at	Mm.210323	acyl-CoA synthetase long-chain family member 1	Acsl1	4.2	A	4.9	A	6.7	P	55.8	P	7.8	A	9.9	A	4.6	P																Rgs16
	3	1423104_at	Mm.4952	insulin receptor substrate 1	Irs1	1.6	A	1.4	A	3.8	A	27.1	P	0.7	A	5.8	A	6	M																Tll1
	3	1428834_at	Mm.170276	dual specificity phosphatase 4	Dusp4	6.8	A	191.7	P	168.8	P	428.2	P	6.2	A	3.4	A	1.6	A																Pramel4 /// Pramel5 /// LOC545696
	3	1453675_at	Mm.186778	solute carrier family 16 (monocarboxylic acid transporters), member 10	Slc16a10	5.1	A	6.3	P	5	A	30.4	P	3.5	A	1.3	A	0.3	A																Car8
	3	1440762_at	Mm.275845	synapsin II	Syn2	0.2	A	4.9	A	2.1	A	20.8	P	3	A	4.7	A	0.2	A																Bcl2l14
	3	1444945_at	---	expressed sequence AU024605	AU024605	2.3	A	4.7	P	3.2	A	29	P	1.7	A	5.2	A	2.9	A																C81072
	3	1426873_s_at	Mm.299774	junction plakoglobin	Jup	8.7	A	58.6	P	36.1	P	128	P	0.6	A	3.4	A	0.3	A																LOC381251
	3	1416564_at	Mm.42162	SRY-box containing gene 7	Sox7	5	M	10.1	P	2.6	A	33.9	P	2.3	A	4.1	A	0.5	A																D530015H24Rik
	3	1447609_at	Mm.207715	M-Golsyn mRNA for Golgi-localized syntaphilin-related protein A	5730410E15Rik	2.2	A	4.4	A	5.1	M	38.2	P	3.8	A	5.9	A	4.8	A																Ifitm1
	3	1425536_at	Mm.272264	syntaxin 3	Stx3	29.1	P	37	P	23.4	P	235.1	P	22.7	P	31.3	P	17.5	P																Rgag4
	3	1454399_at	---	RIKEN cDNA 2010003H20 gene	2010003H20Rik	4.9	A	5.4	A	4.2	A	41.4	P	0.6	A	11.2	A	3.3	A																Tnnt2
	3	1456510_x_at	Mm.268451	UbiE-YGHL1 fusion protein	MGI:3026615	57.6	P	1.8	A	0.7	A	331.2	P	74.5	P	56.7	A	48.4	P																Prune
	3	1446437_at	---	RIKEN cDNA 9630028H03 gene	9630028H03Rik	0.8	A	0.6	A	3	A	10.5	P	0.7	A	2.3	A	0.3	A																Fmo1
	3	1445845_at	Mm.338784	Ubiquitin-like domain containing CTD phosphatase 1 (Ublcp1), mRNA	BC002236	10.9	P	3.9	A	8.5	P	84.9	P	11.1	P	19.4	P	5.8	P																Shmt1
	3	1436634_at	Mm.212826	roundabout homolog 3 (Drosophila)	Robo3	3.2	A	0.5	A	0.8	A	28.2	P	9.1	A	4.5	A	2.8	A																Gm1118
	3	1418806_at	Mm.271701	colony stimulating factor 3 receptor (granulocyte)	Csf3r	47.8	P	6.6	P	7.7	P	94.3	P	4.2	A	9.1	A	3.4	A																Ctsb
	3	1426065_a_at	Mm.276018	tribbles homolog 3 (Drosophila)	Trib3	20.8	P	16.3	A	27.5	P	368.1	P	69.5	P	46.4	P	80.4	P																Adarb1
	3	1433765_at	Mm.243950	RIKEN cDNA B230113M03 gene	B230113M03Rik	56.5	P	239.9	P	186.9	P	770.9	P	39.7	P	34.3	P	22.2	P																Dcx
	3	1455056_at	Mm.218981	LIM domain only 7	Lmo7	5.1	A	0.5	A	1.3	A	23	P	4.9	A	1.1	A	3.7	A																Hoxc10
	3	1434505_a_at	---	---	---	33.8	P	20.1	P	31	P	161.7	P	11.1	P	15.1	A	3.6	A																Fbxo43
	3	1424976_at	Mm.120274	ras homolog gene family, member V	Rhov	1.2	A	2.2	A	5.5	A	32.7	P	4.8	A	7.9	A	1.8	A																1700036D21Rik
	3	1452440_at	Mm.344820	tumor necrosis factor (ligand) superfamily, member 12 /// tumor necrosis factor (ligand) superfamily, member 12-member 13	Tnfsf12 /// Tnfsf12-tnfsf13	10.2	A	14.2	A	2.7	A	63	P	4.3	A	10.1	A	3.4	A																Fhl4
	3	1425503_at	Mm.314757	glucosaminyl (N-acetyl) transferase 2, I-branching enzyme	Gcnt2	167.6	P	35	P	20.1	P	311.5	P	9.3	A	30.2	P	7.1	A																Cacnb2
	3	1417693_a_at	Mm.277409	growth factor receptor bound protein 2-associated protein 1	Gab1	12.1	P	4.2	A	9.5	A	75.5	P	7.3	A	10.2	A	9.1	P																Ggt1
	3	1439520_at	Mm.189102	RIKEN cDNA 2810047L02 gene, mRNA (cDNA clone MGC:64712 IMAGE:6837782)	2810047L02Rik	41.5	P	57.7	P	118.5	P	387.2	P	17.8	P	36.9	P	12.3	P																V2R2
	3	1455977_x_at	Mm.142722	kallikrein 6 /// kallikrein 5	Klk6 /// Klk5	4.2	A	8.1	A	9.5	P	47.8	P	5.7	A	5.9	A	0.5	A																Vax2
	3	1440535_at	Mm.3160	uroporphyrinogen III synthase	Uros	11.5	A	8.8	A	5.3	A	73.7	P	6.1	A	1.4	A	20.5	P																Tubb6
	3	1449990_at	Mm.14190	interleukin 2	Il2	23.8	P	166.5	P	527.5	P	192.4	P	4.3	A	33.4	P	7.4	A																Hc
	3	1426785_s_at	Mm.272197	monoglyceride lipase	Mgll	3.5	A	25.8	P	33.6	P	124.3	P	5.9	A	21.8	A	2	A																LOC383494 /// LOC383830 /// LOC433680 /// LOC433822 /// LOC544761 /// LOC545314 /// LOC546196 /// LOC546260 /// LOC546375 /// LOC546433
	3	1435424_x_at	Mm.372255	Transcribed locus	---	0.7	A	1.6	A	1.3	A	12.4	P	2.8	A	2.2	A	0.3	A																Gp1ba
	3	1446162_at	Mm.125979	poly A binding protein, cytoplasmic 5	Pabpc5	1.4	A	0	A	2.9	P	13.8	A	0.7	A	2.6	A	2.4	A																Abi2
	3	1418204_s_at	Mm.10747	allograft inflammatory factor 1	Aif1	43.7	P	105.4	P	50.3	P	268.1	P	11.4	A	0.8	A	2.1	A																Col3a1
	3	1449399_a_at	Mm.222830	interleukin 1 beta	Il1b	157.4	P	244	P	119.9	P	686.6	P	6.6	P	11.5	A	3.6	A																Slc13a3
	3	1416683_at	Mm.267514	plexin B2	Plxnb2	14.3	P	36.9	P	13.3	P	83.1	P	2.5	A	1.2	A	0.3	A																C1ql3
	3	1424852_at	Mm.24001	myocyte enhancer factor 2C	Mef2c	29.1	P	71.9	P	95.1	P	324	P	6.3	A	39.2	P	2.8	A																4930443G03Rik
	3	1421499_a_at	Mm.4498	protein tyrosine phosphatase, non-receptor type 14	Ptpn14	15	A	15.6	A	2.5	A	90.6	P	5.4	A	9.8	A	16.4	A																Tcerg1l
	3	1428139_at	Mm.159290	RIKEN cDNA 4930538D17 gene	4930538D17Rik	6.2	A	11.2	A	11.1	A	46.6	P	2.1	A	3	A	0.9	A																N28178
	3	1454966_at	Mm.329997	integrin alpha 8	Itga8	2.5	A	2.1	A	2.5	A	12.6	P	1.7	A	0.2	A	0.2	A																Eaf2
	3	1434583_at	Mm.72096	transmembrane protein 26	Tmem26	2.1	A	9.3	A	4.9	A	38.4	P	0.3	A	8.9	A	2.9	A																Lrrc2
	3	1443462_at	---	DNA segment, Chr 8, ERATO Doi 572, expressed	D8Ertd572e	4.9	P	8.5	P	10.7	P	61.8	P	3.6	A	15.5	P	1.8	A																5430430K15Rik
	3	1434797_at	---	---	---	1.6	A	0.8	A	6.2	P	14.4	P	1	A	1.3	A	0.6	A																1110006E14Rik
	3	1437967_at	Mm.380256	PREDICTED: Mus musculus similar to hypothetical protein FLJ39502 (LOC546765), mRNA	---	1.3	A	0.2	A	5.7	P	18.6	M	1.7	A	3.8	A	1.3	A																Abl2
	3	1422493_at	Mm.291519	coproporphyrinogen oxidase	Cpox	15	P	9.4	P	21.4	P	115.9	P	10.9	P	13.7	P	11.2	P																7630402F16Rik
	3	1448954_at	Mm.275374	nuclear receptor interacting protein 3	Nrip3	28.2	P	25	P	14	P	197.1	P	37.4	P	29.3	A	6.6	A																Kif24
	3	1457918_at	Mm.255332	Tumor necrosis factor, alpha-induced protein 2, mRNA (cDNA clone IMAGE:3709243)	Tnfaip2	11.2	A	2.2	A	6.5	A	31.7	P	2.6	A	1.5	A	0.6	A																Satb2
	3	1420411_a_at	Mm.248647	phosphatidylinositol 4-kinase type 2 beta	Pi4k2b	0.4	A	4.7	P	4.3	P	28.8	P	4.1	P	7.4	A	0.5	A																A230101C19Rik
	3	1425181_at	Mm.238094	SH3-domain GRB2-like (endophilin) interacting protein 1	Sgip1	3.3	A	4	P	6.9	P	39.4	P	3	A	9.7	M	1.8	A																BC026657
	3	1449383_at	Mm.3440	adenylosuccinate synthetase like 1	Adssl1	18.7	P	23.4	P	15.3	P	180.9	P	26.9	P	18.4	P	24.8	P																Usp29
	3	1450916_at	Mm.216257	staufen (RNA binding protein) homolog 2 (Drosophila)	Stau2	0.3	A	3.5	A	7	P	22.2	P	1.1	A	3.7	A	1.3	A																Iigp1
	3	1426010_a_at	Mm.131135	erythrocyte protein band 4.1-like 3	Epb4.1l3	4	A	11.7	A	2.2	A	44.2	P	2.1	A	2.8	A	10.3	A																Prpmp5 /// BC061494
	3	1446933_at	Mm.292021	NudC domain containing 1, mRNA (cDNA clone MGC:37103 IMAGE:4952090)	4921532K09Rik	1.6	A	0.4	A	7.3	P	19.4	P	4.8	P	1.2	A	0.3	A																Myocd
	3	1418912_at	Mm.313938	plexin domain containing 2	Plxdc2	2.6	A	25	P	13.4	A	57	P	1.2	A	3.9	A	1.5	A																Trim16
	3	1418435_at	Mm.270484	makorin, ring finger protein, 1	Mkrn1	142.1	P	70	P	73.5	P	921.6	P	99.7	P	164	P	107.3	P																Arpp19
	3	1460536_at	---	RIKEN cDNA 2310079F09 gene	2310079F09Rik	23.2	P	41.2	P	25	P	205.3	P	19.9	P	29.6	M	8.5	A																Ptprz1
	3	1418345_at	Mm.8983	tumor necrosis factor (ligand) superfamily, member 13 /// tumor necrosis factor (ligand) superfamily, member 12-member 13	Tnfsf13 /// Tnfsf12-tnfsf13	13.1	P	16.2	P	2.7	A	62	P	0.2	A	12.1	P	2.9	A																4930458K08Rik
	3	1448788_at	Mm.245851	Cd200 antigen	Cd200	27.3	P	158.8	P	691.4	P	365.1	P	7.4	P	41.4	P	19.3	P																Rab15
	3	1448735_at	Mm.13787	ceruloplasmin	Cp	5	P	1.2	A	3.8	P	26.6	P	0.3	A	5.8	A	3.5	A																Slc16a7
	3	1442393_at	Mm.259595	Zinc finger homeobox 1b (Zfhx1b), mRNA	Zfhx1b	10.4	P	27.2	P	31.6	P	142.5	P	4.7	A	28.8	P	3.5	A																Drd1a
	3	1417460_at	Mm.379266	interferon induced transmembrane protein 2	Ifitm2	301.3	P	463.5	P	252.6	P	1267.6	P	0.8	A	18.4	P	0.5	A																Il22 /// Iltifb
	3	1417184_s_at	Mm.288567	hemoglobin beta chain complex /// hemoglobin, beta adult major chain /// hemoglobin, beta adult minor chain	Hbb /// Hbb-b1 /// Hbb-b2	188.4	P	4014.8	P	2716.2	P	6934	P	4.2	A	16	A	2.9	A																Ehf
	3	1424511_at	Mm.249363	aurora kinase A	Aurka	37	P	30.5	P	48.2	P	286.5	P	16.9	P	25	P	47.9	P																4933411E02Rik
	3	1441590_at	Mm.69472	Potassium inwardly-rectifying channel, subfamily J, member 5 (Kcnj5), mRNA	Kcnj5	2.4	A	3.9	A	3.1	A	36	P	3.7	A	7.8	A	5.1	A																Zfp106
	3	1430005_a_at	Mm.159219	RIKEN cDNA 4933430F08 gene	4933430F08Rik	2.5	A	29.2	P	16.2	P	93.7	P	5	A	11.8	A	6.7	P																Panx3
	3	1426208_x_at	Mm.287857	pleiomorphic adenoma gene-like 1	Plagl1	15.2	P	401.7	P	380.5	P	912.4	P	2.4	A	41.1	P	0.5	A																Cdca5
	3	1435505_at	Mm.2852	dystrophia myotonica-containing WD repeat motif	Dmwd	4.7	A	14.2	P	22.6	P	72.7	P	0.6	A	4	A	9.8	A																Apeg1
	3	1454630_at	Mm.297199	cDNA sequence BC034054	BC034054	17.7	P	22.8	P	20	P	159.7	P	11.2	P	37.9	P	7.3	P																Lrp1b
	3	1448470_at	Mm.246512	fructose bisphosphatase 1	Fbp1	5.7	A	2.2	A	0.1	A	25.8	P	1.3	A	6.8	A	3.5	A																D7Ertd59e
	3	1444671_at	Mm.235028	PREDICTED: hypothetical protein 6530401P13 [Mus musculus], mRNA sequence	A330066M24Rik	7.8	P	0.5	A	2.3	A	13.7	P	1.1	A	0.6	A	0.3	A																Blk
	3	1446995_at	Mm.316000	cytochrome P450, family 7, subfamily b, polypeptide 1	Cyp7b1	2.9	A	6.2	P	0.5	A	15.5	P	0.7	A	1.8	A	0.5	A																C330046E03
	3	1431175_at	Mm.183003	RIKEN cDNA 1810019D21 gene	1810019D21Rik	4.7	P	0.7	A	0.3	A	12.4	A	0.3	A	3	A	1.1	A																Kcnq4
	3	1423596_at	Mm.386786	NIMA (never in mitosis gene a)-related expressed kinase 6	Nek6	23.5	P	37.4	P	93.4	P	192.7	P	0.8	A	12.2	A	0.6	A																5830420C07Rik
	3	1436200_at	---	LON peptidase N-terminal domain and ring finger 3	Lonrf3	2.4	A	16	P	7	A	94.1	P	19.5	P	14.4	A	10.1	P																Cdh8
	3	1415682_at	Mm.152987	exportin 7	Xpo7	170.6	P	218.5	P	252.8	P	1457.9	P	143.7	P	137.6	P	129	P																BC043476
	3	1425528_at	Mm.288642	paired related homeobox 1	Prrx1	1.3	A	3.4	A	0.9	A	14	P	1.6	A	0.5	A	2.8	A																1700066C05Rik
	3	1421198_at	Mm.227	integrin alpha V	Itgav	8.2	A	34.8	P	16.2	P	93.4	P	1.8	A	8.5	P	5	M																Defcr5
	3	1418939_at	Mm.1347	H2.0-like homeo box 1 (Drosophila)	Hlx1	13	A	12.7	P	9.7	A	59.2	P	2.8	A	2.4	A	4	A																Zfy2
	3	1433388_at	---	RIKEN cDNA 2900022M07 gene	2900022M07Rik	1.4	A	5.6	A	21.1	A	75.7	P	0.6	A	16.7	A	13.7	A																Hivep3
	3	1416258_at	Mm.2661	thymidine kinase 1	Tk1	82.9	P	30.6	P	16.6	P	459.1	P	32.5	P	96.8	P	83.4	P																D16Wsu65e
	3	1448300_at	Mm.218286	microsomal glutathione S-transferase 3	Mgst3	55.1	P	88.5	P	44.3	P	687.5	P	86.4	P	109.2	P	118.8	P																Gnrhr
	3	1427105_at	Mm.23185	RIKEN cDNA 2610510J17 gene	2610510J17Rik	19.3	P	32.1	P	15.4	P	149.3	P	10.2	P	6.6	A	27.4	P																Itga9
	3	1419100_at	Mm.22650	serine (or cysteine) peptidase inhibitor, clade A, member 3N	Serpina3n	1.9	A	0.3	A	0.6	A	10.3	P	0.7	A	0.6	A	4.6	A																4930529K09Rik
	3	1449989_at	Mm.4409	mast cell protease 2	Mcpt2	1.3	A	4.4	A	1.4	A	13.8	P	2.2	A	1.1	A	0.3	A																Htra3
	3	1427470_s_at	Mm.274308	N-ethylmaleimide sensitive fusion protein attachment protein beta	Napb	0.5	A	2.7	A	2.6	A	14.4	P	3.5	P	1.4	A	0.3	A																Cntnap2
	3	1434809_at	Mm.9935	Rho GTPase activating protein 28	Arhgap28	1.2	A	2.6	A	4.5	A	11.7	P	0.5	A	0.4	A	0.4	A																Bcl11a
	3	1441791_at	Mm.331674	MOR mRNA for mu opioid receptor	Oprm1	3.1	A	1.5	A	1.5	A	15.8	P	0.3	A	2.9	A	2.5	A																Serpinb9b
	3	1427865_at	---	---	---	46.5	P	837.7	P	1723.5	P	2160	P	1	A	1.4	A	6.8	A																D630036G22Rik
	3	1424265_at	Mm.24887	N-acetylneuraminate pyruvate lyase	Npl	2	A	19.1	P	5.8	A	44.2	A	4.8	A	2.9	A	2.1	A																4930470P17Rik
	3	1456567_x_at	Mm.1568	granulin	Grn	96.4	P	125.6	P	108.3	P	632.7	P	74	P	24.6	P	43.2	P																D15Ertd55e
	3	1457045_at	Mm.330227	UDP-N-acetyl-alpha-D-galactosamine:polypeptide N-acetylgalactosaminyltransferase 13	Galnt13	1.4	A	2.9	A	0.1	A	6.5	P	0.1	A	0.8	A	0.3	A																Cdh7
	3	1420618_at	Mm.339792	cytoplasmic polyadenylation element binding protein 4	Cpeb4	156.3	P	144.8	P	137.3	P	1126.9	P	129.8	P	162	P	94.8	P																A330075M08Rik
	3	1422492_at	Mm.291519	coproporphyrinogen oxidase	Cpox	60.3	P	52.2	P	110.4	P	515	P	57.3	P	52.8	P	48.9	P																Gtl2
	3	1433647_s_at	Mm.276200	Rho-related BTB domain containing 3	Rhobtb3	0.2	A	2.9	A	0.4	A	6.9	P	0.4	A	1.4	A	0.5	A																Robo4
	3	1420664_s_at	Mm.3243	protein C receptor, endothelial	Procr	0.9	A	311.6	P	220.1	P	493.3	P	3.5	A	1.2	A	4.2	A																Wnt8b
	3	1418652_at	Mm.766	chemokine (C-X-C motif) ligand 9	Cxcl9	13.4	P	1655.5	P	888.3	P	2022	P	0.3	A	0.7	A	0.5	A																A330008L17Rik
	3	1450570_a_at	Mm.4360	CD19 antigen	Cd19	13.2	P	176.1	P	199	P	415.6	P	3.9	A	6.9	A	4.4	A																Pax9
	3	1438795_x_at	Mm.278458	FK506 binding protein 1a	Fkbp1a	0.4	A	2.1	A	1.3	P	13.6	M	3	A	0.7	A	2.9	A																2610021K21Rik
	3	1449300_at	Mm.200327	CTTNBP2 N-terminal like	Cttnbp2nl	4.4	A	26.6	P	17.4	P	98.7	P	4.6	A	17.2	M	6.2	A																Pthr2
	3	1447643_x_at	Mm.4272	snail homolog 2 (Drosophila)	Snai2	4.9	A	4.7	A	7.2	A	50.4	P	4.6	A	10.6	A	5.5	P																Irs1
	3	1457868_at	Mm.188298	Solute carrier family 2 (facilitated glucose transporter), member 13 (Slc2a13 gene)	A630029G22Rik	9	A	9.3	A	4	A	46	P	3.3	A	9.5	P	0.3	A																Bicc1
	3	1424880_at	Mm.40298	tribbles homolog 1 (Drosophila)	Trib1	14	P	269.6	P	155.6	P	436.3	P	2.8	A	11.7	A	1.1	A																4930417G10Rik
	3	1459786_at	Mm.385949	Transcribed locus	---	6.2	A	0.3	A	0.5	A	9.4	P	2.2	A	0.3	A	0.2	A																3110040M04Rik /// LOC433360 /// LOC433361 /// LOC433362 /// LOC433363 /// LOC433364
	3	1451674_at	Mm.252987	solute carrier family 12, member 5	Slc12a5	2.3	A	9.8	P	3	A	33.7	P	5.1	A	1.3	A	4.6	A																Cxadr
	3	1434285_at	---	FERM domain containing 4A	Frmd4a	186.4	P	43.1	P	50.2	P	667.9	P	89.2	P	103.8	P	41.1	P																Dusp4
	3	1427122_at	---	coatomer protein complex, subunit gamma 2, antisense 2	Copg2as2	1.4	A	0.3	A	0.2	A	4.3	P	0.1	A	0.2	A	1.4	A																Pde1a
	3	1458832_at	Mm.3986	Growth hormone receptor, mRNA (cDNA clone IMAGE:4976030)	Ghr	67.8	P	7.3	A	3.4	A	94.8	P	4.4	A	19	P	0.2	A																Syn2
	3	1422930_at	Mm.30220	intercellular adhesion molecule 4, Landsteiner-Wiener blood group	Icam4	10.7	A	20	P	6.8	P	142.3	P	14.9	P	30.3	P	24.7	P																AU024605
	3	1448377_at	Mm.371583	secretory leukocyte peptidase inhibitor	Slpi	273.1	P	410.7	P	141.8	P	1346.8	P	68	P	82.9	P	84.1	P																Jup
	3	1447863_s_at	Mm.3507	nuclear receptor subfamily 4, group A, member 2	Nr4a2	283.5	P	1017.8	P	718	P	2419.6	P	29	P	77.2	P	9	A																3110067C02Rik
	3	1417656_at	Mm.4594	myeloblastosis oncogene-like 2	Mybl2	16.7	P	13.4	P	22.1	P	114.5	P	9.1	P	16	A	8.3	P																2310075M15Rik
	3	1443285_at	Mm.209263	Glutamate receptor, ionotropic, AMPA4 (alpha 4) (Gria4), mRNA	Gria4	5.7	P	5.6	P	6.7	P	32.2	P	0.4	A	3.3	A	2.9	A																Pawr
	3	1450333_a_at	Mm.272747	GATA binding protein 2	Gata2	13.8	A	23.2	P	16.3	A	135.9	P	19.2	A	24	A	5.6	A																Fancd2
	3	1425029_a_at	Mm.167671	O-acyltransferase (membrane bound) domain containing 2	Oact2	5.1	A	7.8	P	3.3	A	39.5	P	5.6	P	5	A	2.8	A																C78024
	3	1437870_at	Mm.11662	solute carrier organic anion transporter family, member 4C1	Slco4c1	2.7	A	1.8	A	3.6	P	28	P	4.5	P	5.3	A	3.1	A																Sox7
	3	1427974_s_at	Mm.9772	calcium channel, voltage-dependent, L type, alpha 1D subunit	Cacna1d	7	P	15.6	P	9.7	P	72.7	P	3.4	A	17.4	A	3.2	A																2010003H20Rik
	3	1436907_at	Mm.34977	neuron navigator 1	Nav1	20.7	P	10.6	P	11.1	P	81.6	P	0.2	A	20	P	2.3	A																Dlgh2
	3	1455263_at	Mm.89278	RIKEN cDNA 9030625A04 gene	9030625A04Rik	4.3	A	14.8	P	22.6	P	46.2	P	0.2	A	0.6	A	0.9	A																Aqp11
	3	1438588_at	Mm.287857	Lost on transformation protein 1 (Lot1)	Plagl1	10.7	A	33.3	P	30.1	P	167.7	P	8.2	A	44.2	P	5.7	A																Grm5
	3	1444242_at	Mm.37993	Transcribed locus	---	0.5	A	1.6	A	3.5	A	22.7	P	5	A	4.8	A	2.2	A																Rorb
	3	1429428_at	Mm.139815	transcription factor 7-like 2, T-cell specific, HMG-box	Tcf7l2	49	P	62.5	P	56.1	P	364.8	P	13.9	P	95.2	P	9.1	P																MGI:3026615
	3	1419074_at	Mm.32656	RIKEN cDNA 2510006C20 gene	2510006C20Rik	18.1	P	33	P	105.9	P	399.1	P	45.7	P	52	P	53.9	P																Arhgdig
	3	1420980_at	Mm.260227	p21 (CDKN1A)-activated kinase 1	Pak1	26.1	P	26.2	P	17.9	P	136.7	P	4.2	P	20.7	P	9.7	P																Cntn1
	3	1436996_x_at	Mm.177539	P lysozyme structural	Lzp-s	2382.4	P	1784.9	P	1471.8	P	6446.9	P	7.9	P	18.2	P	0.7	A																9630028H03Rik
	3	1432481_a_at	Mm.275677	lysozyme-like 6	Lyzl6	1.2	A	0.7	A	5.3	A	23.4	P	2.6	A	4.3	A	4.1	A																Ednra
	3	1449405_at	Mm.309975	tensin 1	Tns1	0.7	A	12.3	P	7.8	P	36.6	P	5.7	A	1.5	A	2.1	A																BC002236
	3	1419932_s_at	---	---	---	34.7	A	15.2	P	34.3	P	198.4	P	19.2	A	38.3	A	10.5	A																Syne2
	3	1434490_at	Mm.10486	scavenger receptor class F, member 1	Scarf1	9.6	A	1.4	A	8.4	A	57.7	P	8	A	8.6	A	8.1	A																Matn2
	3	1424894_at	Mm.29355	RAB13, member RAS oncogene family	Rab13	9.1	P	10.6	P	4.1	A	48.5	P	2.5	A	9.3	A	2.3	A																Robo3
	3	1418798_s_at	Mm.111904	serine/threonine kinase 23	Stk23	1.1	A	6.8	A	6.3	A	41.2	P	3.6	A	9.6	A	4.6	A																5930418K15Rik
	3	1422573_at	Mm.3238	AMP deaminase 3	Ampd3	211.6	P	15.5	P	16.6	P	461	P	77.5	P	32.4	P	51.6	P																Csf3r
	3	1456692_at	Mm.254438	MKIAA4191 protein	Brd1	8	A	1.9	A	11.3	P	38.8	P	2.3	A	7.8	A	0.3	A																Rbms1
	3	1440739_at	Mm.1402	vascular endothelial growth factor C	Vegfc	14.5	P	0.3	A	1.2	A	25.1	P	2.2	A	6	A	0.5	A																Trib3
	3	1437075_at	Mm.221597	FERM domain containing 3	Frmd3	1.3	A	2.2	P	2	A	10.1	P	0.2	A	2.3	A	0.1	A																B230113M03Rik
	3	1424394_at	Mm.34046	selenoprotein M	MGI:2149786	12.2	A	10.7	A	8.8	A	59.8	P	1.1	A	8	A	5.6	A																BC028801
	3	1430744_at	Mm.383181	napsin A aspartic peptidase	Napsa	4.7	A	15.4	P	15.3	P	43	P	0.5	A	1.8	A	0.5	A																5430425J12Rik
	3	1443589_at	---	DNA segment, Chr X, ERATO Doi 242, expressed	DXErtd242e	1	A	3.9	A	5.6	A	26.9	P	0.9	A	6.1	A	3.7	A																Phf8
	3	1452922_at	---	protein phosphatase 1, regulatory subunit 3D	Ppp1r3d	16.1	P	9.7	P	7.4	P	61.6	P	3.4	A	12.2	P	0.4	A																2900022B07Rik
	3	1449363_at	Mm.2706	activating transcription factor 3	Atf3	14.4	P	364	P	565	P	854.9	P	12.8	A	9.2	A	4.3	A																Lmo7
	3	1458073_at	---	RIKEN cDNA 9330156P08 gene	9330156P08Rik	11	P	1.1	A	3.4	A	39.1	P	3.3	A	7.9	A	4.5	M																Clec2g
	3	1442121_at	---	cyclic AMP-regulated phosphoprotein, 21	MGI:107562	1.6	A	0.4	A	1.8	A	15	P	1.8	A	2.2	A	4	A																6430514K02Rik
	3	1429718_at	Mm.235097	SLIT and NTRK-like family, member 5	Slitrk5	18.5	P	0.2	A	2.6	A	26.8	P	0.3	A	6.4	A	1.1	A																Abca1
	3	1444546_at	Mm.116697	cDNA sequence BC027057	BC027057	40.4	P	8.6	P	6	A	74.4	P	3.4	A	11	A	0.7	A																4930455M05Rik
	3	1418389_at	Mm.383219	RIKEN cDNA 2810453I06 gene	2810453I06Rik	51.4	P	141.7	P	134.8	P	705.2	P	79.6	P	48.1	P	89.7	P																Rhov
	3	1453836_a_at	Mm.272197	monoglyceride lipase	Mgll	10.4	P	5.4	A	6.4	A	55.4	P	5.9	A	9.2	A	5.1	A																2810047J09Rik
	3	1452279_at	Mm.3064	properdin factor, complement	Pfc	104.6	P	214.9	P	96.7	P	644.1	P	38.3	P	40.7	P	30.9	P																Syde2
	3	1418748_at	Mm.20940	caspase 14	Casp14	0.2	A	4.8	P	3.7	M	22.9	P	3.2	A	6.7	A	0.2	A																Gspt2
	3	1456674_at	Mm.249437	RAD54 homolog B (S. cerevisiae)	Rad54b	5.8	A	1.4	A	8.7	A	37.7	P	5.3	A	3.4	A	4.8	A																Tnfsf12 /// Tnfsf12-tnfsf13
	3	1416435_at	Mm.3122	lymphotoxin B receptor	Ltbr	16.7	A	13.3	A	7.1	A	80	P	0.7	A	22.8	A	4.4	A																D4Ertd298e
	3	1419301_at	Mm.86755	frizzled homolog 4 (Drosophila)	Fzd4	1.2	A	0.3	A	1.3	A	10.5	P	4.4	A	1.2	A	0.6	A																Gcnt2
	3	1416165_at	Mm.29274	RAB31, member RAS oncogene family	Rab31	172.6	P	88.2	P	49.7	P	553.3	P	30.5	P	46.5	P	58.1	P																Sec24d
	3	1419929_at	---	DNA segment, Chr 15, ERATO Doi 55, expressed	D15Ertd55e	7.2	P	9.1	P	6.8	P	58.5	P	6.2	P	12.7	A	3.4	A																Dibd1
	3	1415948_at	Mm.294885	cellular repressor of E1A-stimulated genes 1	Creg1	194	P	250.6	P	287.5	P	1758.7	P	198.5	P	192.2	P	222	P																C130090I23Rik
	3	1449835_at	Mm.5024	programmed cell death 1	Pdcd1	23.6	P	110.3	P	337	P	463.6	P	13.8	P	15.2	A	21.1	P																E030013G06Rik
	3	1459374_at	Mm.308690	Diaphanous homolog 3 (Drosophila), mRNA (cDNA clone MGC:30844 IMAGE:4008236)	Diap3	3.4	P	0.2	A	0.2	A	12.2	P	4	A	2.6	A	0.2	A																8030451F13Rik
	3	1439748_at	Mm.42078	dipeptidylpeptidase 6	Dpp6	0.8	A	0.2	A	1.3	A	9.2	P	2.6	A	1.6	A	0.9	A																2810047L02Rik
	3	1457403_at	Mm.355174	In vitro fertilized eggs cDNA, RIKEN full-length enriched library, clone:7420452M24 product:similar to DEGENERATIVE spermatocyte homolog (MDES protein) (DROSOPHILA) [Mus musculus], full insert sequence	---	0.4	A	0.7	A	0.1	A	6.6	P	2.7	A	1.2	A	0.6	A																Klk6 /// Klk5
	3	1438811_at	Mm.240543	discs, large homolog 7 (Drosophila)	Dlg7	8.9	P	5.8	P	1.7	A	62.8	P	9.8	P	9.3	A	13.9	P																A430041B07Rik
	3	1429449_at	Mm.269139	sterile alpha motif domain containing 4	Samd4	0.2	A	23.3	P	3.3	A	43.2	M	1.8	A	11.9	A	1.7	A																Hecw1
	3	1422580_at	Mm.247636	myosin, light polypeptide 4	Myl4	89.5	P	73.6	P	24	P	378.9	P	42.4	P	41.9	P	27.8	P																Uros
	3	1440209_at	Mm.162407	membrane-associated ring finger (C3HC4) 1	39141	39.9	P	16.9	P	15.7	P	100.5	P	1.9	A	10.3	A	2	A																Pira1
	3	1451458_at	Mm.329776	transmembrane protein 2	Tmem2	9.9	P	21	P	23.3	P	161.1	P	22.4	P	38.3	P	11.9	P																Cyp3a41
	3	1443889_at	Mm.38909	LY antigen-like	LOC105892	4.7	A	7.4	A	7.7	A	41.3	P	5.2	A	1.1	A	6.3	A																MGI:2153084
	3	1434314_s_at	Mm.220334	RAB11 family interacting protein 5 (class I)	Rab11fip5	14	A	21.9	P	20.3	P	87.8	P	3.8	A	8.7	A	2.6	A																Il2
	3	1419083_at	Mm.249221	tumor necrosis factor (ligand) superfamily, member 11	Tnfsf11	16.6	P	443.9	P	456.6	P	923.3	P	4.9	P	40.2	P	9.1	P																BC021917
	3	1435951_at	Mm.196692	glutamate receptor interacting protein 1	Grip1	4.4	A	16.9	P	15.7	P	67.3	P	0.4	A	20	P	0.3	A																2900064B16Rik
	3	1429146_at	Mm.386823	RIKEN cDNA 6620401M08 gene	6620401M08Rik	12.2	A	2.2	A	10.1	P	120.2	P	13	A	32.2	A	28.4	P																Pabpc5
	3	1453590_at	Mm.174068	ADP-ribosylation factor-like 8	Arl8	23.1	P	119.4	P	79.8	P	391.3	P	25.5	P	34.4	P	38.4	P																Slc16a9
	3	1451767_at	Mm.4149	neutrophil cytosolic factor 1	Ncf1	36.4	P	96.5	P	81.7	P	435.6	P	31.4	P	44.4	P	53.7	P																D030054H15Rik
	3	1416654_at	Mm.292539	solute carrier family 31, member 2	Slc31a2	67.6	P	16.6	P	32.8	P	379.8	P	75.5	P	39.9	P	68.2	P																Dlx4
	3	1449597_at	Mm.302208	similar to odorant binding protein Ib	LOC236874	0.6	A	5.8	M	0.4	A	14.4	P	2.1	A	2.4	A	1.2	A																Pramel5 /// LOC384077 /// LOC545696
	3	1424537_at	Mm.379203	RIKEN cDNA 1700017G21 gene /// similar to RIKEN cDNA 1700017G21 /// similar to Type 3 /// similar to mgclh /// similar to Type 3 /// similar to Type 3 /// similar to Type 3 /// similar to mgclh /// similar to Type 3	1700017G21Rik /// LOC434724 /// LOC434725 /// LOC546185 /// LOC546187 /// LOC546199 /// LOC546203 /// LOC546204 /// LOC546259	2.6	A	4.5	P	3.9	A	24.8	P	1.8	A	6.9	A	0.5	A																Aif1
	3	1427141_at	---	RIKEN cDNA 2700099C18 gene	2700099C18Rik	55.8	P	109.5	P	102.9	P	516.9	P	43.9	P	51.1	P	45.7	P																Il1b
	3	1416156_at	Mm.279361	vinculin	Vcl	356.9	P	238.6	P	265.5	P	2023.9	P	286.2	P	228.4	P	201.6	P																Aldh8a1
	3	1451204_at	Mm.83840	scavenger receptor class A, member 5 (putative)	Scara5	2.2	A	0.2	A	2	A	11	P	4	A	0.3	A	0.8	A																Plxnb2
	3	1420311_s_at	---	---	---	3	A	2	A	0.2	A	7.4	P	0.1	A	1.2	A	0.2	A																Fos
	3	1419549_at	Mm.154144	arginase 1, liver	Arg1	22.4	M	20.8	A	15.4	A	87.4	P	6.4	A	3.8	A	3.5	A																Olfr480
	3	1449207_a_at	Mm.258846	kinesin family member 20A	Kif20a	39	P	27.8	P	25.5	P	216.5	P	17.3	A	33.6	A	26.8	P																5430416G10Rik
	3	1456312_x_at	Mm.21109	gelsolin	Gsn	126.9	P	77.2	P	61	P	455.9	P	21	P	75.6	P	13.1	P																Ptpn14
	3	1423886_at	Mm.1249	laminin, gamma 1	Lamc1	0.8	A	17.4	P	2.5	A	40.7	P	1	A	11.1	A	4.4	A																Snap25
	3	1448732_at	Mm.236553	cathepsin B	Ctsb	210.4	P	260.6	P	172	P	1850.4	P	226.7	P	210.9	P	376.7	P																C330013J21Rik
	3	1426037_a_at	Mm.181709	regulator of G-protein signaling 16	Rgs16	6.3	A	116.2	P	284.8	P	154.7	P	7.6	A	11.5	A	3.6	A																Ywhab
	3	1423411_at	Mm.332406	cDNA sequence BC013481	BC013481	2.6	A	7.8	M	9.5	P	48.5	P	5.9	A	11	P	2.4	A																4930538D17Rik
	3	1426642_at	Mm.193099	fibronectin 1	Fn1	44.7	P	13	P	11.3	A	77.8	P	5.3	A	2.6	A	0.7	A																Itga8
	3	1418638_at	Mm.195060	histocompatibility 2, class II, locus Mb1	H2-DMb1	39.1	P	119.2	P	38.9	P	215.2	P	1.4	A	7.1	A	7.4	A																Tmem26
	3	1425598_a_at	Mm.317331	Yamaguchi sarcoma viral (v-yes-1) oncogene homolog	Lyn	13.6	P	18.5	P	14.5	P	109.5	P	6.6	P	24.9	A	9.5	P																5730409N16Rik
	3	1420401_a_at	Mm.39884	receptor (calcitonin) activity modifying protein 3	Ramp3	9.6	A	1013.7	P	621.7	P	1230.7	P	6.8	P	19.3	A	5.7	P																D8Ertd572e
	3	1421855_at	Mm.292100	fibrinogen-like protein 2	Fgl2	141.6	P	62.5	P	50.1	P	495.6	P	52.8	P	40.1	P	55.8	P																Sox5
	3	1429863_at	---	LON peptidase N-terminal domain and ring finger 3	Lonrf3	4.2	A	5.5	A	10.5	P	56.8	P	12.8	P	10	A	3	A																AI481121
	3	1435344_at	---	RIKEN cDNA 1110029I05 gene	1110029I05Rik	85.8	P	21.2	P	29.8	P	513.4	P	83.4	P	129.7	P	69.5	P																Psma8
	3	1436530_at	Mm.24097	CDNA clone MGC:107680 IMAGE:6766535	---	314.7	P	246.7	P	165.6	P	769.9	P	2	A	2.8	A	0.3	A																AW551984
	3	1437173_at	Mm.136736	endothelial differentiation, sphingolipid G-protein-coupled receptor, 3	Edg3	2.1	A	30.3	P	13.9	P	59.5	P	0.4	A	11.2	A	0.2	A																Rab40b
	3	1423590_at	Mm.383181	napsin A aspartic peptidase	Napsa	61.9	P	150.9	P	63.5	P	278.6	P	1.1	A	2.2	A	1.8	A																Nr2f2
	3	1419435_at	Mm.26787	aldehyde oxidase 1	Aox1	4.3	A	2.6	A	2.7	A	13.3	P	0.5	A	0.5	A	0.8	A																Cpox
	3	1448734_at	Mm.13787	ceruloplasmin	Cp	2	A	1.5	A	3.7	A	20.7	P	2.6	A	2.5	A	4.3	A																Nrip3
	3	1450350_a_at	Mm.103560	Jun dimerization protein 2	MGI:1932093	78.1	P	204	P	149.8	P	792.3	P	48.4	P	55.3	P	112.9	P																Itgb8
	3	1417399_at	Mm.3982	growth arrest specific 6	Gas6	9.2	A	9.3	A	16.2	A	62.7	P	6.1	A	7.8	A	2.6	A																Cyp3a13
	3	1425216_at	Mm.97338	G protein-coupled receptor 43	Gpr43	25.2	P	41.6	P	57	P	142.3	P	3.9	A	0.4	A	3.8	A																Grm3
	3	1452620_at	Mm.29856	phosphoenolpyruvate carboxykinase 2 (mitochondrial)	Pck2	18.6	P	7.8	P	11.9	P	125.7	P	17.6	P	22.5	P	22.5	P																Armc1
	3	1417009_at	Mm.333375	complement component 1, r subcomponent	C1r	4.6	A	12.3	A	9.1	A	40.3	P	6.2	A	0.9	A	1.3	A																2610011I18Rik
	3	1439622_at	Mm.257931	Ras association (RalGDS/AF-6) domain family 4	Rassf4	42.1	P	31.7	P	28.1	P	124.4	P	2.6	A	0.8	A	5.8	A																Crtac1
	3	1429499_at	Mm.197520	F-box only protein 5	Fbxo5	192.5	P	103.3	P	78.9	P	961.9	P	137.1	P	122.9	P	134.8	P																Acot4
	3	1449171_at	Mm.1904	Ttk protein kinase	Ttk	24.1	P	18	P	13.2	P	160.5	P	6.5	P	44.5	P	26.4	P																LOC552911
	3	1434572_at	Mm.310551	histone deacetylase 9	Hdac9	18.9	P	8.8	A	9.9	P	72.2	P	5.4	A	16.9	P	0.7	A																Sema3d
	3	1429812_at	Mm.141592	RIKEN cDNA 2610002D18 gene	2610002D18Rik	12.8	P	8.3	A	11.5	P	84.5	P	11.9	P	16.8	A	6.6	P																Adamts12
	3	1450070_s_at	Mm.260227	p21 (CDKN1A)-activated kinase 1	Pak1	44.2	P	30.2	P	23.7	P	152	P	6.1	A	12.2	A	11.3	P																Odz4
	3	1439091_at	Mm.160061	Fanconi anemia, complementation group D2	Fancd2	17	P	15	P	9.7	P	108	P	22.3	P	15.6	A	7.8	P																Pi4k2b
	3	1434695_at	Mm.189102	denticleless homolog (Drosophila)	Dtl	73.4	P	59.6	P	154.1	P	574.5	P	16.5	P	114.4	P	60.7	P																4930570E01Rik
	3	1437448_s_at	Mm.35738	catenin (cadherin associated protein), delta 1	Ctnnd1	8.6	A	9.1	A	12.2	P	45	P	2.5	A	2.4	A	3.1	A																C77097
	3	1458231_at	Mm.235143	PREDICTED: similar to novel KRAB box containing protein [Mus musculus], mRNA sequence	---	2.8	A	4.4	A	0.3	A	12.9	P	1	A	2.7	A	0.2	A																Adssl1
	3	1455746_at	Mm.342703	kinesin family member 13A	Kif13a	8.4	P	9.1	P	11.2	P	56.5	P	0.4	A	9.6	A	7.7	P																Glrb
	3	1437410_at	Mm.284446	aldehyde dehydrogenase 2, mitochondrial	Aldh2	0.7	A	5.8	A	9.4	P	45.9	P	4.1	A	12.4	P	6.1	A																Stau2
	3	1458082_at	Mm.245851	Cd200 antigen (Cd200), mRNA	Cd200	4.4	P	34.3	P	131.2	P	71.2	P	0.7	A	22.4	P	0.6	A																LOC268291
	3	1443445_at	Mm.308690	Diaphanous homolog 3 (Drosophila), mRNA (cDNA clone MGC:30844 IMAGE:4008236)	Diap3	12.4	P	13.8	A	7.6	A	67.5	P	5.6	M	13.6	P	2.6	A																Gna14
	3	1417801_a_at	Mm.2817	protein tyrosine phosphatase, receptor-type, F interacting protein, binding protein 2	Ppfibp2	3	A	61.9	P	38	P	88.6	P	0.7	A	0.7	A	3.2	A																Epb4.1l3
	3	1421134_at	Mm.8039	amphiregulin	Areg	0.2	A	6.5	P	9.7	M	27.3	P	1.6	A	6.6	A	0.2	A																4930535F04Rik
	3	1433407_at	Mm.23828	minichromosome maintenance deficient 10 (S. cerevisiae)	Mcm10	19.5	P	30.7	P	27.9	P	170.8	P	8.7	A	20.9	M	31.2	P																Als2
	3	1420979_at	Mm.260227	p21 (CDKN1A)-activated kinase 1	Pak1	27.3	P	36.5	P	32.7	P	163.5	P	7.8	A	22.4	A	9.4	A																4921532K09Rik
	3	1418057_at	Mm.124100	T-cell lymphoma invasion and metastasis 1	Tiam1	27	P	53.1	P	37.6	P	145	P	2.8	A	9.6	A	1.9	A																A430105I05Rik
	3	1447302_at	Mm.362218	Transcribed locus	---	13.9	P	5.7	M	3.7	A	64.2	P	12.5	P	7.1	A	10.1	P																2700008E08Rik
	3	1434150_a_at	Mm.268451	RIKEN cDNA 3300001H21 gene /// UbiE-YGHL1 fusion protein	3300001H21Rik /// MGI:3026615	75.3	P	6.3	P	2.4	A	517.1	P	132.8	P	77.7	P	164.4	P																Cubn
	3	1449195_s_at	Mm.359802	chemokine (C-X-C motif) ligand 16	Cxcl16	16.8	A	202.2	P	112.3	P	360.5	P	5.5	A	41.1	A	0.3	A																Esd
	3	1446826_at	Mm.152987	exportin 7	Xpo7	10.1	A	8.5	A	4	A	52.5	P	0.6	A	12.8	A	8.2	A																Plxdc2
	3	1419042_at	Mm.261140	interferon inducible GTPase 1	Iigp1	29	P	280.9	P	399	P	1148.8	P	120.7	P	90.6	P	94.7	P																Agps
	3	1457979_at	Mm.44127	Adult male hypothalamus cDNA, RIKEN full-length enriched library, clone:A230017C18 product:unclassifiable, full insert sequence	---	0.1	A	0.9	A	5	P	22.6	P	15.1	P	4.2	A	0.1	A																Synpo
	3	1432392_at	Mm.247651	kinesin family member 2C	Kif2c	7	P	6.1	P	6.4	P	47	P	5.1	A	8.4	A	5.1	P																Mkrn1
	3	1434748_at	Mm.22448	cytoskeleton associated protein 2	Ckap2	10.5	A	29.9	P	70.5	P	175.7	P	16.1	A	24.4	P	6.4	A																3110039C02Rik
	3	1425842_at	Mm.125580	EGF-like repeats and discoidin I-like domains 3	Edil3	9.1	M	1.6	A	0.1	A	10.9	P	0.5	A	2.4	A	0.3	A																Tnfsf13 /// Tnfsf12-tnfsf13
	3	1452614_at	Mm.297245	gene model 566, (NCBI)	Gm566	0.7	A	4.7	P	6.2	A	14.7	A	1	A	0.6	A	0.8	A																Nol10
	3	1419532_at	Mm.1349	interleukin 1 receptor, type II	Il1r2	27.4	P	56.4	P	40.8	P	128.8	P	1.2	A	0.7	A	0.6	A																Cd200
	3	1433920_at	Mm.29558	sema domain, immunoglobulin domain (Ig), transmembrane domain (TM) and short cytoplasmic domain, (semaphorin) 4C	Sema4c	3	A	40	P	47.4	P	83.8	P	0.6	A	0.4	A	4.2	A																Tmem23
	3	1449015_at	Mm.33772	resistin like alpha	Retnla	34.6	P	13.2	P	14.8	A	84.3	P	2.7	A	7.5	A	3.9	A																A730030A06
	3	1455101_at	Mm.283359	Mus musculus, clone IMAGE:2647821, mRNA	---	31.9	P	108.4	P	203.7	P	398	P	1.9	A	29.7	P	21.7	P																Zfhx1b
	3	1448318_at	Mm.381	adipose differentiation related protein	Adfp	106.9	P	120.3	P	131.2	P	921.4	P	96.5	P	96.7	P	205.1	P																Ifitm2
	3	1419249_at	Mm.319011	PFTAIRE protein kinase 1	Pftk1	7.7	P	11.1	P	8.5	P	50.3	P	1.1	A	10.8	A	3.3	A																Prickle2
	3	1426028_a_at	Mm.8321	citron	Cit	17.2	P	4.3	A	7.4	A	92	P	6.9	A	26.4	P	16.4	P																Ccdc18
	3	1419387_s_at	Mm.3177	mucin 13, epithelial transmembrane	Muc13	15.3	A	16.9	P	1.8	A	75.8	P	8	A	20.5	A	3.1	A																Hbb /// Hbb-b1 /// Hbb-b2
	3	1450749_a_at	Mm.3507	nuclear receptor subfamily 4, group A, member 2	Nr4a2	49.4	P	203.7	P	164.3	P	516.6	P	10.4	A	54	A	5.5	A																Ddn
	3	1446111_at	---	DNA segment, Chr 14, ERATO Doi 611, expressed	D14Ertd611e	15.9	P	8.7	P	4.2	P	47.6	P	0.3	A	13	A	1	A																2610017I09Rik
	3	1441879_x_at	Mm.270484	makorin, ring finger protein, 1	Mkrn1	21.1	P	12.9	M	19.5	P	224.5	P	57.2	P	25.8	P	54.1	P																Tnni3k
	3	1432362_at	Mm.379109	RIKEN cDNA 1700022C02 gene	1700022C02Rik	14.9	M	15.5	P	9.5	P	102.1	P	11.1	P	29.9	P	5.6	A																Clec14a
	3	1443341_at	Mm.259702	Annexin A4 (Anxa4), mRNA	Anxa4	0.5	A	21.2	P	23.5	P	64.8	P	0.5	A	9.8	A	5.2	P																Aurka
	3	1445420_at	Mm.24001	Myocyte enhancer factor 2C, mRNA (cDNA clone MGC:46981 IMAGE:4500786)	Mef2c	0.9	A	11.7	P	5.4	P	27.9	P	0.9	A	6.2	A	1	A																Kcnj5
	3	1449033_at	Mm.15383	tumor necrosis factor receptor superfamily, member 11b (osteoprotegerin)	Tnfrsf11b	0.7	A	0.6	A	1.7	A	5.5	P	1.3	A	0.4	A	0.1	A																Galnt3
	3	1429687_at	Mm.60690	RIKEN cDNA 4930503B16 gene	4930503B16Rik	6.5	A	11.4	P	4.2	A	55.2	P	1.3	A	14.2	M	9.4	A																9030623N16Rik
	3	1460285_at	Mm.335520	integrin alpha 9	Itga9	7.5	P	2.9	A	5.6	A	23.2	P	1.8	A	2	A	0.6	A																2210017G18Rik
	3	1435893_at	Mm.4141	very low density lipoprotein receptor	Vldlr	4.5	M	2.4	A	1.4	A	18.7	P	3.9	P	1.3	A	2.2	A																4933430F08Rik
	3	1417749_a_at	Mm.4342	tight junction protein 1	Tjp1	6.6	A	13.5	P	4.4	P	174.5	P	51.9	P	36	P	41.7	P																Plagl1
	3	1428942_at	Mm.147226	metallothionein 2	Mt2	6.5	P	204.8	P	216	P	593.2	P	32.3	P	74.1	P	25.8	P																Dmwd
	3	1448929_at	Mm.235105	coagulation factor XIII, A1 subunit	F13a1	118.2	P	44.9	P	22.7	P	210.8	P	5	P	21.1	P	4.5	A																2600014E21Rik
	3	1454838_s_at	Mm.311974	expressed sequence AW548124	AW548124	0.6	A	4.3	M	1.1	A	5.6	P	0.5	A	0.1	A	0.2	A																BC034054
	3	1431358_at	Mm.179378	RIKEN cDNA 4930547N16 gene	4930547N16Rik	3.9	A	9	P	9	P	34.3	P	0.8	A	7	A	0.6	A																4921525L17Rik
	3	1424089_a_at	Mm.4269	transcription factor 4	Tcf4	21.7	P	65.9	P	67.6	P	199.9	P	7.6	A	18.6	A	3.5	A																4933413N12Rik
	3	1452305_s_at	Mm.23185	RIKEN cDNA 2610510J17 gene	2610510J17Rik	30.9	P	40.9	P	15.3	P	186	P	15.5	P	10.6	A	45.4	P																Scn1a
	3	1460208_at	Mm.271644	fibrillin 1	Fbn1	3.3	A	7.8	A	4.5	A	24.4	P	1.3	A	1.3	A	3.1	A																Ptprk
	3	1455852_at	Mm.32504	RIKEN cDNA 4833432M17 gene	4833432M17Rik	29.6	P	12.4	P	14	P	112.2	P	2.9	A	15.4	A	21.8	M																Fbp1
	3	1417290_at	Mm.348025	leucine-rich alpha-2-glycoprotein 1	Lrg1	44.8	P	16.8	P	9.8	P	91.9	P	5.5	A	9.5	A	2.6	A																Tph1
	3	1417704_a_at	Mm.386750	Rho GTPase activating protein 6	Arhgap6	8.8	P	0.1	A	2.2	A	34.4	P	5.6	P	5.4	A	7.9	P																1700128F08Rik
	3	1445161_at	Mm.40673	MKIAA0019 protein	Usp6nl	137.5	P	256.4	P	251.6	P	1085.4	P	39.4	P	263.8	P	9	P																Catna1
	3	1449012_s_at	Mm.292544	fibronectin type III domain containing 4	Fndc4	15.6	P	7.5	A	13.1	A	105.2	P	11.2	A	29.7	A	12.5	A																LOC544730 /// LOC544731 /// LOC544732
	3	1446861_at	Mm.207683	glucosamine (N-acetyl)-6-sulfatase	Gns	34.7	P	31	P	51	P	203.5	P	20.6	P	31.1	P	5.3	A																A330066M24Rik
	3	1440736_at	---	expressed sequence AI131651	AI131651	5.6	A	18.3	P	9.6	A	61.6	P	4.3	A	16.8	A	0.5	A																6720407G21Rik
	3	1439259_x_at	Mm.28771	abhydrolase domain containing 4	Abhd4	59.3	P	54.4	P	59.8	P	797.6	P	179.1	P	127.1	P	208.4	P																Atp11c
	3	1434716_at	Mm.17771	hepatitis A virus cellular receptor 1	Havcr1	1.5	A	12.3	P	10.4	P	32.3	P	0.2	A	3.9	A	2.4	A																Adarb2
	3	1443104_at	Mm.24031	MKIAA0882 protein	4933431N12Rik	49.8	P	63	P	25.6	P	282.3	P	13	P	49.4	P	38.6	P																Art3
	3	1421463_at	Mm.157702	SIGLEC-like 1	Siglecl1	44	P	56.7	P	41.5	P	187.2	P	3.7	A	16.5	A	6.1	A																E330024J20Rik
	3	1446573_at	Mm.125580	Del1 minor splice variant (Del1)	Edil3	14.6	P	9.2	P	19.2	P	102.1	P	13.2	P	29.9	P	2.7	A																Anxa10
	3	1434148_at	Mm.4269	transcription factor 4	Tcf4	17.1	P	57.1	P	87.2	P	274.7	P	19	P	42.9	P	18.9	P																Ak7
	3	1436233_at	---	expressed sequence AI117581	AI117581	4.6	P	5.2	A	5.5	A	29.4	P	4.6	A	0.6	A	4.4	P																D630041K24Rik
	3	1423679_at	Mm.24564	RIKEN cDNA 2810432L12 gene	2810432L12Rik	1.1	A	5.2	A	5	A	21.9	P	1.1	A	6.3	A	0.9	A																Cyp7b1
	3	1416330_at	Mm.806	CD 81 antigen	Cd81	86.2	P	811.7	P	520.7	P	1237.5	P	1.2	A	45.1	P	19.6	P																Spock1
	3	1425871_a_at	---	immunoglobulin kappa chain variable 28 (V28) /// similar to immunoglobulin light chain variable region	Igk-V28 /// LOC384413	8.1	P	92.7	P	69.3	P	142.1	P	0.3	A	5	A	0.4	A																1810019D21Rik
	3	1456404_at	Mm.112933	a disintegrin-like and metallopeptidase (reprolysin type) with thrombospondin type 1 motif, 5 (aggrecanase-2)	Adamts5	6.2	M	2.2	A	2.3	A	13.4	P	0.5	A	1.1	A	0.6	A																Nek6
	3	1453839_a_at	Mm.30950	peptidase inhibitor 16	Pi16	35.4	P	2.1	A	4.5	A	56.9	P	4.4	A	15.3	A	1.2	A																4930551O13Rik
	3	1447040_at	Mm.288282	Activated leukocyte cell adhesion molecule, mRNA (cDNA clone MGC:27910 IMAGE:3501215)	Alcam	14.5	P	76.1	P	53.7	P	137.3	P	0.8	A	6.4	A	0.3	A																Lonrf3
	3	1423123_at	Mm.3655	RAD54 like (S. cerevisiae)	Rad54l	24.6	P	8.9	A	28.9	P	103.4	P	13.2	A	3.2	A	12.1	A																9430052A13Rik
	3	1440073_at	Mm.197486	ribonucleotide reductase M1	Rrm1	1.3	A	3.8	A	7.9	P	32.1	P	4.3	P	7.4	A	3.1	A																Xpo7
	3	1443264_at	Mm.329735	Membrane-spanning 4-domains, subfamily A, member 2 (Ms4a2), mRNA	Ms4a2	10.1	P	3.3	A	5.3	A	39.7	P	4.5	A	9.5	A	1.9	A																V1rc2
	3	1451888_a_at	Mm.254610	odd Oz/ten-m homolog 4 (Drosophila)	Odz4	0.2	A	7.1	A	5	A	17.8	P	0.5	A	2	A	2.2	A																A730009E18Rik
	3	1455745_at	Mm.323868	Transcribed locus	---	22.2	P	18.5	P	23.8	P	147.7	P	25.5	P	14.1	A	20.3	P																C130068O12Rik
	3	1437291_at	Mm.386838	RIKEN cDNA 2700081O15 gene	2700081O15Rik	7.4	A	32	P	78.5	P	53.6	P	0.3	A	3	A	0.2	A																Tmem2
	3	1451463_at	Mm.291372	Rho GTPase activating protein 8	Arhgap8	1.5	A	7.5	A	7	A	34.2	P	2.3	A	9.7	A	2.5	A																Lta
	3	1441313_x_at	Mm.383589	LIM homeobox protein 9	Lhx9	8.1	A	0.3	A	1.4	A	8.2	P	0.1	A	1.9	A	0.5	A																2900072G11Rik
	3	1443749_x_at	Mm.204834	solute carrier family 1 (glial high affinity glutamate transporter), member 3	Slc1a3	12.5	A	0.6	A	0.7	A	22.7	P	4.5	A	3.2	A	2.1	A																2900084O13Rik
	3	1459091_at	---	---	---	26.7	P	1.4	A	2.2	A	49.6	P	6.6	P	14.1	P	1.3	A																Prrx1
	3	1457976_at	Mm.329820	RIKEN cDNA 2010002M12 gene	2010002M12Rik	38.5	P	9.5	P	3.9	A	167.7	P	30.9	P	24.9	P	40.8	P																Itgav
	3	1428947_at	Mm.27252	RIKEN cDNA 2010001M09 gene	2010001M09Rik	27.9	P	93.8	P	79	P	199.5	P	4.9	A	2.4	A	3.5	A																B230104F01Rik
	3	1421212_at	Mm.63514	ATP-binding cassette, sub-family C (CFTR/MRP), member 6	Abcc6	0.2	A	1.4	A	0.2	A	6.7	P	1.1	A	1	A	2.2	A																Itgb1
	3	1422054_a_at	Mm.15406	SKI-like	Skil	18.5	P	33.4	P	24.2	P	174.3	P	26.3	P	25.6	P	19.7	P																Hlx1
	3	1439703_at	Mm.80772	CD200 receptor 1	Cd200r1	9	P	5.3	A	4.1	P	56.3	P	15.5	P	1.4	A	15.5	P																Oprk1
	3	1426915_at	Mm.24103	death associated protein kinase 1	Dapk1	12.4	A	74.9	P	54.5	P	152.8	P	8.2	A	9.6	A	0.5	A																2900022M07Rik
	3	1424234_s_at	Mm.341398	mesenchyme homeobox 2	Meox2	4	A	2.8	A	1	A	14.7	P	2.1	A	3	A	0.2	A																Tk1
	3	1450414_at	Mm.144089	platelet derived growth factor, B polypeptide	Pdgfb	74.7	P	11.4	P	15.5	P	152.4	P	5.5	A	28.9	P	14.9	P																Ankrd22
	3	1417420_at	Mm.273049	cyclin D1	Ccnd1	11.8	P	14.1	P	20.8	P	108.3	P	19.6	P	18	P	8.3	P																Gm428 /// LOC433721 /// LOC433722 /// LOC545634 /// LOC545635
	3	1418171_at	Mm.182094	transcription elongation factor A (SII)-like 8	Tceal8	10.6	A	10.7	A	9	A	80.8	P	13.2	A	22.3	A	4.7	A																A930030B08Rik
	3	1455104_at	Mm.279580	MAX dimerization protein 1	Mxd1	188.5	P	338.5	P	348.4	P	1343.8	P	104.6	P	152.8	P	59.6	P																Zic4
	3	1450597_at	Mm.377130	olfactory receptor 870	Olfr870	6.5	P	4.4	A	6.3	P	43	P	4.2	A	12.3	M	3.9	A																Mgst3
	3	1451318_a_at	Mm.317331	Yamaguchi sarcoma viral (v-yes-1) oncogene homolog	Lyn	236.4	P	292	P	209.3	P	1129.8	P	122	P	81	P	56.5	P																2610510J17Rik
	3	1441206_at	Mm.331349	synaptopodin 2	Synpo2	5.3	P	4.5	P	25.7	P	17.3	A	0.4	A	1.7	A	0.6	A																Tde2l
	3	1439379_x_at	Mm.42733	protamine 1	Prm1	3.9	P	0.2	A	11.1	P	41	P	0.4	A	10.7	A	12.5	P																4930553M18Rik
	3	1448688_at	Mm.89918	podocalyxin-like	Podxl	15.7	A	15.3	M	7.2	A	44.9	P	2.6	A	1.9	A	0.7	A																2900017F05Rik
	3	1432114_at	---	RIKEN cDNA 1110035E04 gene	1110035E04Rik	11.7	P	13.3	P	15.8	P	81.8	P	7.4	M	18.9	P	4.1	M																Cdkl2
	3	1434014_at	Mm.277366	autophagy-related 4C (yeast)	Atg4c	10.6	P	8.8	P	16	P	77.9	P	9.4	P	16.9	P	5.6	P																Serpina3n
	3	1424842_a_at	Mm.233880	Rho GTPase activating protein 24	Arhgap24	2.8	A	14.4	P	16	P	42.8	P	0.4	A	8.5	A	0.2	A																Cdc2l6
	3	1434586_a_at	Mm.293591	phosphatidylserine synthase 2	Ptdss2	46.9	P	40.1	P	66.9	P	414.9	P	54.4	P	60.5	P	86.6	P																Foxp2
	3	1459383_at	---	---	---	0.3	A	6.9	P	50.5	P	46.2	P	6.8	M	10.4	P	1	A																Mcpt2
	3	1429889_at	Mm.46042	Fas apoptotic inhibitory molecule 3	Faim3	28.9	A	184.5	P	153	P	316.9	P	0.7	A	11.8	A	0.3	A																Slc5a12
	3	1416066_at	Mm.210676	CD9 antigen	Cd9	17.2	P	70.3	P	72.4	P	263.3	P	17.3	P	37.7	P	22.1	P																Frk
	3	1421854_at	Mm.292100	fibrinogen-like protein 2	Fgl2	9.5	P	1.7	A	7	P	38.8	P	2.9	A	10	P	3.6	A																Slco6b1
	3	1434437_x_at	Mm.99	ribonucleotide reductase M2	Rrm2	660	P	595.9	P	701.4	P	3898.9	P	337.9	P	678.1	P	378.6	P																Arhgap28
	3	1439060_s_at	Mm.35817	DNA segment, Chr 11, ERATO Doi 498, expressed	D11Ertd498e	14.6	A	10.9	A	9.9	A	90.7	P	0.3	A	24.9	P	21.1	M																Oprm1
	3	1444176_at	Mm.19298	ATPase, H+ transporting, V0 subunit D, isoform 2	Atp6v0d2	5.4	A	3.1	A	4.1	A	56	P	6.3	P	15.6	P	16.6	P																4930448K20Rik
	3	1416302_at	Mm.215971	early B-cell factor 1	Ebf1	9.5	P	56.4	P	26.1	P	131.5	P	2.6	A	31.1	P	3.8	A																4930473A06Rik
	3	1440651_at	Mm.3994	Dual specificity phosphatase 16 (Dusp16), transcript variant 1, mRNA	Dusp16	44.1	P	138.3	P	44.3	P	344.9	P	28.4	P	62.7	P	8.1	P																Npl
	3	1456500_at	Mm.41291	anterior pharynx defective 1b homolog (C. elegans)	Aph1b	13.1	P	15.5	P	10.1	P	75.3	P	7.5	P	12.1	P	7	P																Dlc1
	3	1442798_x_at	Mm.267479	hexokinase 3	Hk3	28.7	P	58.7	P	67.7	P	253.9	P	18.6	P	20.4	A	32.4	P																Pdzrn4
	3	1434955_at	Mm.162407	membrane-associated ring finger (C3HC4) 1	39141	18.2	P	24.5	P	11.7	P	55.5	P	0.3	A	0.9	A	1.9	A																Dhcr24
	3	1456549_at	Mm.301487	gene model 550, (NCBI)	Gm550	4.7	A	1.7	A	3.4	P	17.8	P	3.1	A	2.9	A	0.2	A																Gm22
	3	1440153_at	Mm.355446	PREDICTED: hypothetical protein XP_488788 [Mus musculus], mRNA sequence	---	5.6	A	8.6	P	0.9	A	33.9	P	2.4	A	0.4	A	18.2	P																Ifng
	3	1423326_at	Mm.2824	ectonucleoside triphosphate diphosphohydrolase 1	Entpd1	16.9	P	12.6	A	14.8	A	132.5	P	18.9	P	25.6	P	26.5	P																Tbx3
	3	1438307_at	Mm.279998	High mobility group box 2, mRNA (cDNA clone MGC:6061 IMAGE:3489780)	Hmgb2	46.4	P	37.2	P	4.8	A	202	P	36.5	P	29.7	P	24.7	P																Nudt11
	3	1422134_at	Mm.248335	FBJ osteosarcoma oncogene B	Fosb	86	P	21.4	P	16.1	P	102.2	P	7.3	M	5.2	A	1.5	A																Grn
	3	1433731_at	Mm.281018	insulin-like growth factor 2, binding protein 3	Igf2bp3	6.2	A	13.3	P	10.1	A	61.2	P	7.4	A	18.5	A	0.6	A																Galnt13
	3	1450807_at	Mm.159670	leukotriene B4 receptor 2	Ltb4r2	2.8	A	0.6	A	0.5	A	6.1	P	1.1	A	0.7	A	0.3	A																Spatc1
	3	1440106_at	Mm.4269	Transcription factor 4, mRNA (cDNA clone MGC:13998 IMAGE:4014231)	Tcf4	12.6	A	2.2	A	8.3	A	28.2	P	0.5	A	2.5	A	2.4	A																Lgi2
	3	1441241_at	Mm.119546	RIKEN cDNA 9630013D21 gene	9630013D21Rik	25.1	P	26.4	P	10.6	P	129.2	P	8.5	M	25.8	P	18	P																Freq
	3	1450109_s_at	Mm.39054	ATP-binding cassette, sub-family C (CFTR/MRP), member 2	Abcc2	8	A	4.3	A	0.5	A	19.3	P	0.9	A	2.3	A	2.8	A																C330012H03Rik
	3	1455632_at	Mm.372589	Transcribed locus	---	10.6	P	5.5	A	5.8	A	66.8	P	9.5	P	19.1	P	9.3	P																4930562C15Rik
[truncated: 3,274 more rows]

## Sheet: David (GO) functional analysis
	Cluster	Gene Category	List Hits	EASE score	Gene Symbol
	1	ion transport	9	0.000439	CACNB1; CNGA1; HFE; KCND2; KCNQ4; P2RX7; SCN7A; SLC13A1; SLC16A5
	1	integral to membrane	17	0.00212	CACNB1; CLDN8; CNGA1; ENTPD4; GGT1; GPR22; HFE; KCND2; KCNQ4; LECT1; MR1; P2RX7; PANX3; SCN7A; SEMA4A; SLC13A1; SLC16A5
	1	cell growth and/or maintenance	17	0.0182	CACNB1; CNGA1; FOS; HFE; HMG20A; IGFBP4; KCND2; KCNQ4; KIFAP3; LECT1; OSBPL3; P2RX7; RAB4A; RASGRP2; SCN7A; SLC13A1; SLC16A5
	1	MHC class I receptor activity	2	0.0242	HFE; MR1
	2	immune response	19	1.64e-05	CCL1; CCL22; CCL3; CCR6; CD86; CSF2; FOSL1; IFNG; IGJ; IL12B; IL2RA; IL3; IRF4; LIF; LTA; MAP2K3; SEMA7A; TNF; TNFRSF9
	2	T-cell differentiation	3	0.0049	CD86; IL12B; IRF4
	2	apoptosis	10	0.00785	AHR; DNASE1L3; GADD45G; GZMB; IL2RA; LGALS7; LTA; PPM1F; TNF; TNFRSF9
	2	cell proliferation	18	0.015	AHR; BCAT1; CCL3; CD86; FOSL1; FSCN1; HIC1; HK2; IL12B; IL15RA; IL2RA; IL3; LIF; MYC; NFIX; NR6A1; SLC29A2; TNFRSF9
	2	cell-cell signaling	12	0.0239	CCL1; CCL22; CCL3; CD86; IFNG; IL3; KCNQ5; LIF; LTA; PCSK1; PENK; TNF
	2	receptor binding	11	0.0241	CCL1; CCL22; CCL3; CSF2; IFNG; IL12B; IL3; LIF; LTA; PENK; TNF
	2	lymphocyte differentiation	3	0.0284	CD86; IL12B; IRF4
	3	immune response	102	1.89e-16	AIF1; ALCAM; ALOX15; ALOX5; ALOX5AP; ANXA1; AOAH; AOX1; APOE; BLNK; BST1; C1QA; C1QB; C2; C3; C3AR1; CCL2; CCL8; CCR1; CCR8; CCR9; CCRL2; CD14; CD19; CD4; CD5L; CD83; CMKLR1; CRH; CSF1R; CSF2RB; CSF3; CTSG; CXCL1; CXCL11; CXCL12; CXCL14; CXCL16; CXCL2; CXCL3; CXCL9; CYBB; DNTT; EBI3; ENTPD1; F11R; FCER1G; FN1; FPR1; HDAC9; HHEX; HPSE; IFITM1; IFITM3; IGSF6; IL18; IL18BP; IL1A; IL1B; IL1F9; IL1R2;…
	3	signal transducer activity	218	4.31e-12	ACVR1; ACVRL1; ADAMTS1; ADM; ADRBK2; AHR; ALCAM; ANGPTL2; ANPEP; ANXA1; APOE; AREG; ARHGAP6; ARTN; AXL; BLNK; BTN1A1; BZRAP1; C3; C3AR1; CACNA2D1; CALCA; CARHSP1; CCL2; CCL8; CCR1; CCR8; CCR9; CCRL2; CD14; CD163; CD19; CD33; CD36; CD4; CD5L; CMKLR1; CRH; CSF1; CSF1R; CSF2RA; CSF2RB; CSF3; CTGF; CXCL1; CXCL11; CXCL12; CXCL14; CXCL16; CXCL2; CXCL3; CXCL9; CYR61; EBI3; EDIL3; EGFR; ELTD1; EMR1; EPAS…
	3	receptor activity	136	1.58e-08	ACVR1; ACVRL1; AHR; ANGPTL2; ANPEP; AXL; BTN1A1; BZRAP1; C3AR1; CACNA2D1; CCR1; CCR8; CCR9; CCRL2; CD14; CD163; CD33; CD36; CD4; CD5L; CMKLR1; CSF1R; CSF2RA; CSF2RB; CXCL16; CYR61; EBI3; EGFR; ELTD1; EMR1; EPOR; F11R; F2RL2; FBLN5; FCER1G; FKBP1A; FLT4; FPR1; FZD4; FZD7; GAB1; GHR; GP1BA; GP1BB; GP6; GP9; GPR116; GPR27; GPR56; GPR84; GPR97; GUCY1A3; GUCY1B3; HAVCR2; IFNGR2; IGF1R; IGFBP4; IGSF6; …
	3	plasma membrane	186	6.41e-08	ABCB4; ABCC2; ABCC6; ABCD2; ACVR1; ACVRL1; ADAM12; ADAM8; ADCY9; ALCAM; ALOX12; ALOX15; ALOX5; AMOT; ANK1; ANPEP; AQP1; ATP8B1; AXL; BST1; BTN1A1; C3AR1; CACNA1D; CACNA2D1; CCR1; CCR8; CCR9; CCRL2; CD14; CD163; CD19; CD33; CD34; CD36; CD4; CD81; CD83; CD9; CDC42EP2; CDON; CLCA1; CLDN1; CLDN15; CLDN5; CMKLR1; CPE; CSF1R; CSF2RA; CSF2RB; CTGF; DLG2; DSC2; EBI3; EGFR; EMR1; ENTPD1; EPOR; F11R; F2RL2…
	3	cell adhesion	79	7.86e-08	ACHE; ADAM12; ALCAM; CCL2; CCR1; CCR8; CD33; CD34; CD36; CD9; CDH11; CDON; CLDN1; CLDN15; COL1A2; COL4A1; COL5A1; COL5A2; COL6A1; COL8A1; CTGF; CTNND1; CXCL12; CYR61; DLC1; DSC2; EDIL3; EMR1; ENTPD1; FBLN5; FLRT2; FN1; GP1BA; GP1BB; GP5; GP9; IBSP; ICAM4; IL18; ISLR; ITGA2B; ITGA5; ITGA8; ITGA9; ITGAM; ITGAV; ITGB3; ITGB5; ITGBL1; JUP; LAMC1; LGALS3; LGALS7; MRC1; NCAM1; NINJ1; NRP1; NRP2; NTN4; …
	3	blood coagulation	23	2.56e-06	ANXA4; CD36; ENTPD1; F10; F13A1; F2RL2; FBLN5; GP1BA; GP1BB; GP5; GP6; GP9; ITGA2B; ITGB3; PF4; PLAUR; PROCR; SERPING1; TBXAS1; TFPI2; THBD; THBS1; VWF
	3	cell proliferation	111	2.89e-06	ACHE; ADAMTS1; AHR; AIF1; ANLN; AREG; AXL; BCAR3; BIRC5; BRCA1; BRCA2; BUB1; BUB1B; CCNA2; CCNB2; CCND1; CCNF; CD33; CD68; CD81; CDC25C; CDKL1; CDKN1A; CDKN3; CENPE; CENPF; CSF1; CSF1R; CSF3; CXCL1; CYR61; DAB2; DMWD; DNTT; DUSP4; E2F2; EGFR; EMP1; EPS8; ESPL1; EVI5; FES; FGF1; FGF7; FOSB; GAB1; GADD45A; GAS6; GFI1B; GPNMB; GRN; HDAC9; IFITM1; IGF1; IGF1R; IGFBP4; IGFBP7; IL18; IL1A; IL1B; IL4; I…
	3	angiogenesis	13	3.13e-05	ANPEP; CTGF; EPAS1; FGF1; IL18; MMP19; NRP1; NRP2; PF4; SPHK1; STAB1; TNFAIP2; VEGFC
	3	glycosaminoglycan binding	17	6.33e-05	ADAMTS1; APOE; CCL8; COL5A1; CTGF; CYR61; FGF1; FN1; HMMR; LIPG; NCAM1; PF4; PRG2; SERPINE2; STAB1; THBS1; TNFAIP6
	3	chemokine receptor binding	12	8.51e-05	CCL2; CCL8; CXCL1; CXCL11; CXCL12; CXCL14; CXCL16; CXCL2; CXCL3; CXCL9; PF4; PPBP
	3	receptor binding	60	9.57e-05	ADAMTS1; ADM; ALCAM; ANGPTL2; ANXA1; APOE; AREG; ARTN; BZRAP1; C3; CALCA; CCL2; CCL8; CD4; CRH; CSF1; CSF3; CTGF; CXCL1; CXCL11; CXCL12; CXCL14; CXCL16; CXCL2; CXCL3; CXCL9; EDIL3; ESM1; FBLN5; FGF1; FGF7; FGL2; GAS6; GPNMB; GRN; HMGN3; ICAM4; IGF1; IL18; IL1A; IL1B; IL1F9; IL1RN; IL22; IL4; IL6; IRS1; IRS2; OGN; PDGFA; PDGFC; PF4; PPBP; SPP1; TAC1; TGFB3; TGFBI; TNFRSF11B; TNFSF11; VEGFC
	3	G-protein-coupled receptor binding	12	0.000155	CCL2; CCL8; CXCL1; CXCL11; CXCL12; CXCL14; CXCL16; CXCL2; CXCL3; CXCL9; PF4; PPBP
	3	mitosis	21	0.000158	ANLN; BRCA2; BUB1; BUB1B; CCNA2; CCNB2; CCNF; CDC25C; CENPE; CENPF; ESPL1; INCENP; KIF11; KIF22; KIF2C; KIFC1; KNTC1; NEK2; PRC1; PRM1; TTK
	3	cytokine activity	29	0.000211	AREG; CCL2; CCL8; CSF1; CSF3; CXCL1; CXCL11; CXCL12; CXCL14; CXCL16; CXCL2; CXCL3; CXCL9; GRN; IL18; IL1A; IL1B; IL1F9; IL1RN; IL22; IL4; IL6; PDGFA; PF4; PPBP; SPP1; TGFB3; TNFRSF11B; TNFSF11
	3	cell cycle	70	0.00117	ACHE; AHR; AIF1; ANLN; AXL; BCAR3; BIRC5; BRCA1; BRCA2; BUB1; BUB1B; CCNA2; CCNB2; CCND1; CCNF; CDC25C; CDKL1; CDKN1A; CDKN3; CENPE; CENPF; DMWD; DNTT; DUSP4; E2F2; ESPL1; FGF1; FGF7; FOSB; GADD45A; GFI1B; HDAC9; IFITM1; IGF1; IGF1R; IL1A; IL1B; INCENP; KIF11; KIF22; KIF2C; KIFC1; KNTC1; LTBP2; LYN; MAPK13; MKI67; MYBL1; MYBL2; NEK2; ORC1L; PDGFA; PLAGL1; PPBP; PPP1R15A; PRC1; PRM1; RAD51L1; RAD5…
	3	integrin-mediated signaling pathway	11	0.00233	ADAMTS1; CTGF; ITGA2B; ITGA5; ITGA8; ITGA9; ITGAM; ITGAV; ITGB3; ITGB5; ITGBL1
	3	carboxylic acid transport	13	0.00307	ATP8B1; SLC12A3; SLC12A5; SLC12A6; SLC16A3; SLC1A3; SLC1A4; SLC38A5; SLC6A9; SLC7A11; SLC7A2; SLC7A8; XK
	3	amino acid transport	11	0.00342	SLC12A3; SLC12A5; SLC12A6; SLC1A3; SLC1A4; SLC38A5; SLC6A9; SLC7A11; SLC7A2; SLC7A8; XK
	3	growth factor binding	10	0.00445	CSF2RB; CTGF; CYR61; ESM1; IGFBP3; IGFBP4; IGFBP7; IL1R2; IL1RL1; LTBP1
	3	myeloid blood cell differentiation	5	0.00571	CSF1; PF4; RASGRP4; SPP1; TAL1
	3	cytoskeleton	75	0.00576	ADD2; AIF1; ANK1; ARHGAP6; BCAR3; BIRC5; BLK; BRCA1; BUB1; CALD1; CDC42BPA; CDC42EP4; CDCA3; CENPE; CENPF; CIT; CLIC5; CTNND1; DAPK1; DMPK; DSC2; EGFR; ESPL1; FES; FGR; FHL1; GATA1; GATA2; GFAP; GSN; HCK; ITGA2B; ITGA5; ITGA8; ITGA9; ITGAM; ITGAV; ITGB3; ITGB5; JUP; KEL; KIF11; KIF13A; KIF14; KIF20A; KIF22; KIF2C; KIFC1; KNTC1; KRTAP4-2; LMNA; LYN; MARCKS; MEFV; MYL4; MYL9; MYO10; MYO1D; NEK2; OS…
	3	hemopoiesis	11	0.0058	BLNK; CD4; CSF1; HDAC9; IL4; PF4; RAG1; RASGRP4; SPP1; TAL1; TRIM10
	3	antimicrobial humoral response (sensu Vertebrata)	13	0.0109	ALCAM; CSF1R; CSF2RB; CYBB; DNTT; ENTPD1; HHEX; IL1B; MAPK13; MGST3; NR4A2; PTGES; UBD
	3	carboxylic ester hydrolase activity	14	0.0134	ACHE; AOAH; APOC2; C3AR1; F2RL2; GRN; LIPG; MGLL; PLA2G1B; PLA2G4A; PLA2G4C; PLA2G7; PLCG2; PLD1
	3	lipase activity	12	0.0144	AOAH; APOC2; C3AR1; F2RL2; GRN; LIPG; MGLL; PLA2G1B; PLA2G4A; PLA2G4C; PLCG2; PLD1
	3	small GTPase regulatory/interacting protein activity	18	0.0211	ALCAM; ARHGAP6; BCAR3; CDC42BPA; CDC42EP2; CIT; DLC1; ECT2; GNB5; GNG12; ITSN1; MCF2L; RALGDS; RASAL2; RASGRP4; RIMS1; TIAM1; VAV2
	3	skeletal development	18	0.0327	ADAMTS4; CALCA; CDH11; CMKLR1; COL1A1; COL1A2; CTGF; FBN1; GHR; HOXA11; IBSP; IGF1; IGFBP4; IL6; PAPSS2; SPP1; TNFRSF11B; TWIST1
	3	cell death	38	0.039	AHR; APOE; BIRC5; BRCA1; BTK; CASP14; CCL2; CD14; CD5L; CDKN1A; DAPK1; EMP1; ESPL1; FGL2; GADD45A; GADD45B; IGF1R; IL18; IL1A; IL1B; LGALS7; LTBR; MPO; MYBL2; OPTN; P2RX1; PAK1; PDCD1; PLAGL1; PPP1R15A; SERPINB2; SNCA; SPHK1; SPP1; TGM2; TNFRSF11B; TNFRSF19; TNFRSF21
	3	IgE binding	3	0.0426	FCER1G; LGALS3; MS4A2
	4	morphogenesis	73	7.5e-09	ADAMTS4; ANGPT1; ANKRD7; BMP2; BMP6; CACNB2; CALD1; COL3A1; COL6A2; COL8A1; COL9A1; CSF1; DCN; DCX; DMD; DMP1; EDNRB; EHF; FGF10; FGF14; FGFR2; FIGF; FLT1; FMN2; FOXC2; FOXP2; GDAP1; GHR; GJA1; GPM6A; GRIK1; HCK; ICA1; IGF1; INHBA; KCNQ2; KDR; MATN3; MEF2C; MGP; MMP19; MYF6; NEUROD4; NLGN1; NR5A2; NRCAM; NRGN; NRP2; NRXN1; NTRK2; OPHN1; PARK2; PAX1; PCDHB14; PCDHB16; PKD2; PTN; ROBO1; SHOX2; SIX4…
	4	transmembrane receptor activity	50	1.86e-05	ABCC9; ASGR2; C3AR1; CCR3; CCR9; COLEC12; CRTAC1; DDR2; EDNRA; EDNRB; ELTD1; EPHA3; ERBB4; FGFR2; FLT1; GABRA5; GABRG1; GFRA2; GHR; GNAT2; GPC6; GPR12; GPR123; GPR35; GPR85; GPR88; GRID2; GRIK1; GRM5; IL13RA1; ITGA5; KDR; LEPR; LPHN3; NEO1; NPR2; NRP2; NTRK2; OPRK1; PRLR; PTPRB; PTPRD; PTPRJ; PTPRK; PTPRT; ROBO1; STAB2; TLR4; VLDLR; XPO7
	4	signal transducer activity	97	3.39e-05	ABCC9; ADAMTS5; ANGPT1; ASGR2; BMP2; BMP6; C3AR1; CACNA2D1; CCR3; CCR9; CHN2; CHRNB3; COLEC12; CRTAC1; CSF1; CXCL11; DDR2; DMP1; EDN1; EDNRA; EDNRB; EGFL6; ELTD1; EPHA3; ERBB4; FGF10; FGF14; FGFR2; FIGF; FLT1; FOLR2; GABRA5; GABRG1; GCG; GFRA1; GFRA2; GHR; GNA14; GNAT2; GPC5; GPC6; GPNMB; GPR12; GPR123; GPR35; GPR85; GPR88; GRID2; GRIK1; GRM5; HGF; IGF1; IGFBP5; IL12A; IL13RA1; INHBA; ITGA5; KDR;…
	4	enzyme linked receptor protein signaling pathway	18	0.000127	ANGPT1; BMP2; BMP6; DDR2; EPHA3; ERBB4; FGF10; FLT1; GFRA2; KDR; LTBP3; NTRK2; PRLR; PTN; PTPRD; PTPRJ; PTPRK; PTPRT
	4	extracellular	58	0.000886	ADAMTS4; ADAMTS5; ANGPT1; APOD; APP; BMP2; BMP6; BRCA1; COL24A1; COL25A1; COL3A1; COL6A2; COL8A1; COL9A1; COLQ; CP; CRTAC1; CSN3; CXCL11; DCN; DMP1; EDN1; EGFL6; FGF10; FGF14; FIGF; FLT1; FSTL3; GCG; GPC5; GPC6; HGF; HYAL1; IGF1; IGFBP5; IL12A; INHBA; ITGA5; LOX; LTBP3; MASP1; MATN3; MGP; MMP19; NLGN1; PCSK2; PCSK5; PTN; RAI14; SLIT2; SYN2; THBS1; TIMP1; TIMP3; TSHB; UACA; VEGFC; WNT5A
	4	cell-cell signaling	34	0.00191	BMP2; CHAT; CHRNB3; COLQ; CPLX1; CXCL11; EDN1; FGF10; FGF14; GABRA5; GABRG1; GAD2; GJA1; GRID2; GRIK1; GRM5; INHBA; KCNQ2; MME; NCAM1; NEO1; NLGN1; OPRK1; PCSK2; PCSK5; PTPRJ; SLC1A2; SLC1A3; SNAP25; SYN2; TDO2; TSHB; WIF1; WNT5A
	4	protein-tyrosine kinase activity	19	0.00252	CDC42BPA; DDR2; EPHA3; ERBB4; FGFR2; FGR; FLT1; FRK; HCK; KDR; MYLK; NRP2; NTRK2; PAK3; STK25; STK3; TTK; ULK2; WIF1
	4	cell adhesion	34	0.00269	APP; ASGR2; CCR3; CDH7; CNTN3; COL24A1; COL25A1; COL6A2; COL8A1; COL9A1; CRTAC1; CTNND1; DDR2; DLC1; ITGA5; NCAM1; NCAM2; NEO1; NLGN1; NRCAM; NRP2; NRXN1; PARVA; PCDH17; PCDH18; PCDH7; PCDHB14; PCDHB16; PKD2; ROBO1; SLIT2; STAB2; THBS1; TPBG
	4	transmembrane receptor protein tyrosine kinase signaling pathway	12	0.00293	ANGPT1; DDR2; EPHA3; ERBB4; FGF10; FLT1; GFRA2; KDR; NTRK2; PRLR; PTPRJ; PTPRT
	4	synaptic transmission	19	0.0042	CHAT; CHRNB3; COLQ; CPLX1; GABRA5; GABRG1; GAD2; GRID2; GRIK1; GRM5; KCNQ2; NCAM1; NLGN1; OPRK1; SLC1A2; SLC1A3; SNAP25; SYN2; TDO2
	4	membrane	151	0.00551	ABCA1; ABCC3; ABCC9; ABCD2; ALOX12; ANK2; APP; ARHGEF15; ASGR2; ASPH; ATP6V0A1; B3GALT1; BCL11A; BICC1; BNIP2; BRDT; C3AR1; CACNA2D1; CACNB2; CAV1; CCR3; CCR9; CDC42BPA; CDC42EP2; CDH7; CHN2; CHRNB3; CNTN3; COLEC12; CPD; CPLX1; CRTAC1; CSF1; CYB561; DDR2; DMD; DYSF; EDNRA; EDNRB; EGFL6; EHF; ELTD1; EMP2; ENPP3; EPHA3; EPN2; ERBB4; ETV1; FGFR2; FIGF; FLT1; FMN2; FMO1; FMO2; FOLR2; GABRA5; GABRG1; …
	4	cell motility	21	0.0103	ASPH; C3AR1; CALD1; DMD; DYSF; EDNRA; GJA1; HMMR; IGF1; NEO1; NRCAM; NRP2; NRXN1; OPHN1; PPAP2B; SERPINB5; SLC8A1; SLIT2; THBS1; TPBG; VEGFC
	4	M phase	12	0.0137	BRCA1; BUB1; CDC25C; CENPF; HGF; KIF11; KIF2C; RAD51L1; RAD54L; STAG1; SYCP2; TTK
	4	cell adhesion molecule activity	23	0.0162	APP; CDH7; COL6A2; COL8A1; CRTAC1; CTNND1; DDR2; ITGA5; NCAM1; NCAM2; NEO1; NLGN1; NRCAM; NRP2; NRXN1; PARVA; PCDH17; PCDH18; PCDH7; PCDHB14; PCDHB16; ROBO1; THBS1
	4	cell proliferation	47	0.0169	BRCA1; BUB1; CCND1; CDC25C; CDKL1; CECR2; CENPF; CSF1; CTBP2; DAB2; E2F2; EDN1; EDNRA; EGFL6; EHF; EMP2; ERBB4; FGF10; FIGF; FLT1; FRK; GAS1; GAS2L1; GCG; GPNMB; HGF; IGF1; IL12A; INHBA; KIF11; KIF2C; LRP1; MYH10; NFIB; PLCB1; PTN; RAD51L1; RAD54L; RBMS1; RBMS3; STAG1; SYCP2; TFDP2; TIMP1; TOP2A; TTK; VEGFC
	4	growth factor activity	12	0.018	BMP2; BMP6; CSF1; FGF10; FGF14; FIGF; HGF; IGF1; IL12A; INHBA; PTN; VEGFC
	4	calcium ion binding	28	0.0233	ASPH; CDH7; CRTAC1; DMD; DMP1; EGFL6; ELTD1; LRP1; LTBP3; MASP1; MGP; MYT1L; NOTCH3; PCDH17; PCDH18; PCDH7; PCDHB14; PCDHB16; PKD2; PLCZ1; PLSCR2; PLSCR4; SCN2A1; SCN3A; SLIT2; STAB2; THBS1; VLDLR
	4	protein kinase activity	26	0.0253	BRDT; BUB1; CDC42BPA; CDKL1; DDR2; EPHA3; ERBB4; FGFR2; FGR; FLT1; FRK; HCK; KDR; MELK; MYLK; NPR2; NRP2; NTRK2; PAK3; PAK7; PDK4; STK25; STK3; TTK; ULK2; WIF1
	4	phosphate metabolism	33	0.0376	BUB1; CDC25C; CDC42BPA; CDKL1; DDR2; ENPP3; EPHA3; ERBB4; FGFR2; FGR; FLT1; FRK; HCK; INHBA; KDR; MELK; MYLK; NPR2; NTRK2; PAK3; PAK7; PTPN14; PTPRB; PTPRD; PTPRJ; PTPRK; PTPRT; SDPR; STK25; STK3; TRPM3; TTK; ULK2
	4	cell cycle	31	0.0585	BRCA1; BUB1; CCND1; CDC25C; CDKL1; CENPF; E2F2; EGFL6; FGF10; FIGF; FRK; GAS1; GAS2L1; HGF; IGF1; INHBA; KIF11; KIF2C; NFIB; PLCB1; PTN; RAD51L1; RAD54L; RBMS1; RBMS3; STAG1; SYCP2; TFDP2; TOP2A; TTK; VEGFC
	5	receptor activity	100	2.33e-07	ADCYAP1R1; ADRA1A; ALK; ARNTL; AVPR1A; BAI3; CACNA2D1; CADPS; CCR9; CD4; CD44; CHRNA3; CHRNA7; COLEC12; CRTAC1; CUBN; CXADR; CYR61; DCC; EBNA1BP2; EDAR; EGFR; ELOVL4; EPHA7; ERBB4; FGFR2; FLRT3; FLT4; FZD3; GABRA6; GABRB2; GABRB3; GABRG1; GABRP; GFRA2; GHR; GLRB; GNRHR; GPC6; GPR75; GPR87; GRIA2; GRID2; GRIK1; GRIK2; GRM3; GRM5; GRM7; GUCY1A3; HNF4A; HTR1F; IGFBP5; ITGB1; ITGB6; ITGB8; ITGBL1; LP…
	5	morphogenesis	93	2.38e-07	ACTA1; ACTA2; ADAM23; ANXA9; APBB2; AQP4; BDNF; BMP1; CALD1; CAPN3; CD4; CDH11; CDSN; COL11A1; COL1A2; COL8A1; CRYBA1; CYR61; DAB1; DCC; DMP1; DMRT2; EHF; ELAVL3; ENAM; EREG; EVL; EYA4; FGF1; FGF12; FGF14; FGF18; FGF5; FGFR2; FHL1; FOXC1; FOXP2; GHR; GLI3; GPC3; GRIK1; GSTM3; HOXC10; HOXD10; IGF1; LAMA2; LHX5; LSAMP; MAB21L1; MAB21L2; MYBPC1; MYH1; MYH11; MYH8; MYOG; NPR3; NR2E1; NRCAM; NRXN1; NR…
	5	integral to plasma membrane	103	6.44e-07	ABCA1; ABCC1; ABCD2; ADAM23; ADCYAP1R1; ADRA1A; AQP4; AQP7; ART3; ATP8B1; AVPR1A; BICC1; C9; CACNA1B; CACNA1C; CACNA2D1; CACNG2; CCR9; CD44; CHRNA3; CHRNA7; CRTAC1; CXADR; DCC; EGFR; ENPP2; ENPP3; ERBB4; EREG; FLRT2; FLRT3; FLT4; FZD3; GABRA6; GABRB2; GABRB3; GHR; GLRB; GPC3; GPC6; GPR75; GRID2; GRIK1; GRIK2; GRM3; GRM5; GRM7; HAS2; HTR1F; ITGB1; ITGB6; ITGB8; ITGBL1; JAM2; KCNA4; KCNJ15; KCNJ3; …
	5	cell communication	193	1.11e-06	ABL2; ADAM22; ADCY1; ADCYAP1; ADCYAP1R1; ADRA1A; AKAP2; ALK; ANK2; ANK3; APBB2; ARHGEF11; ARNTL; ASAH2; AVPR1A; BAI3; CABP4; CABP5; CABYR; CACNA1B; CCR9; CD2AP; CD4; CD44; CDH10; CDH11; CDH13; CDH4; CDH8; CDKL2; CDSN; CHL1; CHRNA3; CHRNA7; CLSTN2; CNTN1; CNTNAP2; COL11A1; COL19A1; COL1A2; COL8A1; COLEC12; CRTAC1; CTNNA1; CXCL13; CYR61; DDAH1; DEFB1; DKK1; EBNA1BP2; EDAR; EDIL3; EGFR; ENPP2; EPHA7…
	5	cell-cell signaling	56	2.75e-06	ADCYAP1; ADRA1A; CACNA1B; CHRNA3; CHRNA7; CNTNAP2; CXCL13; EREG; FGF1; FGF12; FGF14; FGF18; FGF5; FGF9; GABRA6; GABRB2; GABRB3; GABRG1; GABRP; GLRB; GRB10; GRIA2; GRID2; GRIK1; GRIK2; GRM3; GRM5; GRM7; HTR1F; KCNMA1; KCNMB2; NCAM1; NOVA1; OPRK1; PCDH8; PCSK2; PCSK5; PGR; PHEX; RAPSN; SCN2B; SHH; SLC1A3; SLC6A1; SLC6A2; SNAP25; SYN2; SYT1; SYT4; TAC1; TDO2; TEK; TPH1; TSHR; WNT5A; WNT8B
	5	cell adhesion molecule activity	44	3.08e-06	CD44; CDH10; CDH11; CDH13; CDH4; CDH8; CHL1; CLSTN2; CNTN1; CNTNAP2; COL11A1; COL19A1; COL8A1; CRTAC1; CTNNA1; CYR61; EDIL3; FLRT2; FLRT3; FN1; FRAS1; ITGB1; ITGB6; ITGB8; ITGBL1; LAMA2; LAMA4; LSAMP; MYBPC1; NCAM1; NRCAM; NRXN1; NRXN3; OPCML; PCDH10; PCDH7; PCDH8; PCDH9; PCDHA6; PKP2; ROBO1; RS1; TNC; ZP3
	5	synaptic transmission	33	4.36e-06	CACNA1B; CHRNA3; CHRNA7; GABRA6; GABRB2; GABRB3; GABRG1; GABRP; GLRB; GRIA2; GRID2; GRIK1; GRIK2; GRM3; GRM5; GRM7; HTR1F; KCNMA1; NCAM1; NOVA1; OPRK1; RAPSN; SCN2B; SLC1A3; SLC6A1; SLC6A2; SNAP25; SYN2; SYT1; SYT4; TAC1; TDO2; TPH1
	5	transmembrane receptor protein tyrosine kinase signaling pathway	19	4.05e-05	ALK; CD4; EGFR; EPHA7; ERBB4; EREG; FGF5; FIBP; FLT4; GFRA2; GRB10; MAPK8IP2; NRG3; NTRK2; PDGFRL; PRLR; PTPRG; ROR1; TEK
	5	enzyme linked receptor protein signaling pathway	23	0.000111	AKAP2; ALK; CD4; EGFR; EPHA7; ERBB4; EREG; FGF5; FIBP; FLT4; GFRA2; GRB10; MAPK8IP2; NRG3; NTRK2; PDGFRL; PRLR; PTPRD; PTPRG; PTPRK; PTPRM; ROR1; TEK
	5	extracellular matrix	35	0.000112	ADAMTS12; ADAMTS18; ADAMTS19; ADAMTS3; ADAMTS5; ADAMTS9; APBB2; C6; C9; COL11A1; COL19A1; COL1A2; COL8A1; DMP1; ENAM; FN1; GPC3; GPC6; ITGB1; ITGB6; ITGB8; ITGBL1; LAMA2; LAMA4; MATN2; MMP16; RAPSN; SGCD; SGCE; SYN2; SYNPR; SYT1; SYT4; TNC; ZP3
	5	membrane	234	0.000116	ABCA1; ABCA3; ABCA5; ABCA9; ABCC1; ABCD2; ADAM22; ADAM23; ADAM7; ADCY1; ADCYAP1R1; ADRA1A; AKAP2; ALK; ANK2; APBB2; AQP11; AQP4; AQP7; ART3; ATP11C; ATP8B1; AVPR1A; B3GALT1; BAI3; BICC1; BMP1; C6; C9; CABP4; CABP5; CABYR; CACNA1B; CACNA1C; CACNA2D1; CACNG2; CCR9; CD4; CD44; CDH10; CDH11; CDH13; CDH4; CDH8; CDSN; CHL1; CHRNA3; CHRNA7; CLIC6; CLSTN2; CNOT2; CNTN1; CNTNAP2; COLEC12; COX10; CPNE7; CR…
	5	transcription factor activity	61	0.000162	ARNTL; CAMTA1; CDX4; DLX4; DMRT2; EHF; EN2; ETV1; ETV5; FOXC1; FOXP2; FOXQ1; GABPB2; GLI3; HLF; HMG20A; HNF4A; HOXA5; HOXB1; HOXC10; HOXD1; HOXD10; HOXD9; IRX5; ISL1; ISL2; LHX5; MEIS1; MEIS2; MYOG; MYT1; NFIA; NFIB; NR2E1; NUP98; ONECUT1; ONECUT2; PAX3; PGBD1; PGR; PHOX2B; PITX2; POU3F2; PPARA; RERE; RFX4; RORB; SIX3; SIX6; SLC26A3; SOX2; SOX21; SOX5; SOX8; TBX18; TBX20; TBX5; TCF7L1; TEAD1; VAX…
	5	calmodulin binding	17	0.000428	ADCY1; CALD1; CAMK2A; IQGAP2; KCNH1; KCNN2; MYH1; MYH11; MYH8; MYO1B; MYO1D; MYO1E; PDE1A; PDE1C; PHKA2; RYR2; SLC8A3
	5	cell motility	31	0.00177	ACTA1; ADRA1A; AKAP3; ALDOA; ARHGEF11; CABP4; CALD1; CD2AP; ENPP2; EVL; FN1; IGF1; KCNMA1; KCNMB2; MYBPC1; MYH1; MYH11; MYH8; NRCAM; NRXN1; NRXN3; OXTR; PPAP2B; PRKG1; PROK2; RYR2; SEMA6A; SERPINI2; SLIT2; STRBP; UNC5C
	5	ion transport	48	0.00378	ATP11C; ATP8B1; CACNA1B; CACNA1C; CACNA2D1; CACNG2; CHRNA3; CHRNA7; CLCA3; CLIC6; CP; GABRA6; GABRB2; GABRB3; GABRG1; GABRP; GLRB; GRIA2; GRID2; GRIK1; GRIK2; HCN1; KCNA4; KCNH1; KCNJ15; KCNJ3; KCNMA1; KCNMB2; KCNN2; NEDD4L; NUDT9; RYR2; SCN1A; SCN2A1; SCN2B; SLC12A3; SLC12A6; SLC1A3; SLC26A3; SLC26A7; SLC26A8; SLC4A4; SLC8A3; SLC9A9; TRPC3; TRPC4; TRPC5; TRPM3
	5	cell surface receptor linked signal transduction	69	0.00475	ADCYAP1; ADCYAP1R1; ADRA1A; AKAP2; ALK; ARHGEF11; AVPR1A; BAI3; CCR9; CD4; CXCL13; DEFB1; DKK1; EBNA1BP2; EGFR; ENPP2; EPHA7; ERBB4; EREG; EVL; FGF5; FIBP; FLT4; FZD3; GABRA6; GABRB2; GABRB3; GABRG1; GFRA2; GLRB; GNRHR; GPR75; GPR87; GRB10; GRID2; GRIK1; GRIK2; GRM3; GRM5; GRM7; HTR1F; ITGB1; ITGB6; ITGB8; ITGBL1; LPHN3; MAPK8IP2; NRG3; NTRK2; OPRK1; OSMR; OXTR; PDGFRL; PRLR; PROK2; PTGFR; PTPRD;…
	5	transmembrane receptor protein tyrosine kinase activity	10	0.0123	ALK; EGFR; EPHA7; ERBB4; FGFR2; FLT4; NTRK2; PDGFRL; ROR1; TEK
	5	transcription regulator activity	67	0.0178	ARNTL; CAMTA1; CDX4; CNOT2; DLX4; DMRT2; EHF; EN2; ETV1; ETV5; FOXC1; FOXP2; FOXQ1; GABPB2; GLI3; HLF; HMG20A; HNF4A; HOXA5; HOXB1; HOXC10; HOXD1; HOXD10; HOXD9; IRX5; ISL1; ISL2; LDB2; LHX5; MEIS1; MEIS2; MYOG; MYT1; NFIA; NFIB; NR2E1; NUP98; ONECUT1; ONECUT2; PAWR; PAX3; PGBD1; PGR; PHOX2B; PITX2; POU3F2; PPARA; RBM9; RERE; RFX4; RORB; SIX3; SIX6; SLC26A3; SOX2; SOX21; SOX5; SOX8; SOX9; TBX18; …
	5	cell-cell adhesion	20	0.0193	CD44; CDH10; CDH11; CDH13; CDH4; CDH8; CLSTN2; COL11A1; FRAS1; ITGB1; JAM2; MBL2; NPHP4; NRCAM; PCDH10; PCDH7; PCDH8; PCDH9; PCDHA6; PKP2
	5	homophilic cell adhesion	13	0.0395	CDH10; CDH11; CDH13; CDH4; CDH8; CLSTN2; FRAS1; ITGB1; PCDH10; PCDH7; PCDH8; PCDH9; PCDHA6
	5	cytoskeletal protein binding	22	0.0423	CALD1; DAAM1; DNM2; EPN2; EVL; IQGAP2; MAPK8IP2; MYBPC1; MYH1; MYH11; MYH8; MYO1B; MYO1D; MYO1E; NCALD; NRCAM; PACSIN3; PPP1R9A; SGCD; SYNE2; TMOD2; TRIM2
