# Supplementary material for: Protocadherin-18 Is a Novel Differentiation Marker and an Inhibitory Signaling Receptor for CD8+ Effector Memory T Cells
Source: PLoS One. 2012 May 2;7(5):e36101. doi: 10.1371/journal.pone.0036101 (PMC3342238; doi:10.1371/journal.pone.0036101)
Supplement: Figure S8 — Expression in activated Cm cells of ISR genes known to be expressed in T cells ( [16] , [17] was analyzed. The data is presented in the top part of the figure for ISR that are “active” (having variable expression patterns- Fig. 5) and “non-active” genes (with relatively constant expression patterns) are shown in the bottom part of the figure. (Only transcripts with the highest 15% of the total CV sores were assigned into expression pattern clusters, thus ISR that having <85% CV have no cluster assignment). (XLS) [file pone.0036101.s008.xls]

## Sheet:  ISR gene expression
	ISR gene expression
	Probe ID	UniGene ID	Gene Title	Gene Symbol	Cm0 Signal	Cm0 Detection	Cm4 Signal	Cm4 Detection	Cm6 Signal	Cm6 Detection	Cm8 Signal	Cm8 Detection	Cm16 Signal	Cm16 Detection	Cm20 Signal	Cm20 Detection	Cm24 Signal	Cm24 Detection	Cluster
	1435903_at	Mm.294439	CD300A antigen	Cd300a	58.6	P	24.2	P	13.9	P	345.4	P	0.9	A	14.1	A	2.6	A	3	Active Genes
	1450513_at	Mm.140157	CD33 antigen	Cd33	8.7	M	9	A	8.6	P	133.8	P	1.4	A	7.6	A	1.9	A	3
	1425538_x_at	Mm.322502	CEA-related cell adhesion molecule 1	Ceacam1	30.1	P	13.9	P	6.3	P	218.2	P	3.8	A	51.7	P	5.9	P	3
	1451584_at	Mm.72168	hepatitis A virus cellular receptor 2	Havcr2	15.7	P	23.5	P	13.9	P	144.3	P	0.7	A	2.8	A	0.7	A	3
	1426808_at	Mm.248615	lectin, galactose binding, soluble 3	Lgals3	108.6	P	790.1	P	799.5	P	3791.5	P	20.8	P	82.4	P	70.1	P	3
	1424302_at	Mm.3189	leukocyte immunoglobulin-like receptor, subfamily B (with TM and ITIM domains), member 3	Lilrb3	89.3	P	57.8	P	41.9	P	412.4	P	1.1	A	2.7	A	1.1	A	3
	1449835_at	Mm.5024	programmed cell death 1	Pdcd1	23.6	P	110.3	P	337	P	463.6	P	13.8	P	15.2	A	21.1	P	3
	1418809_at	---	paired-Ig-like receptor A1	Pira1	23.7	P	23.1	P	17.7	P	190.4	P	1.8	A	76.4	P	6.3	P	4
	1426918_at	Mm.263396	integrin beta 1 (fibronectin receptor beta)	Itgb1	360.7	P	317.2	P	202.3	P	267.4	P	409.4	P	436.2	P	437.4	P	5
	1449991_at	Mm.2299	CD244 natural killer cell receptor 2B4	Cd244	60.8	P	11.7	P	13.1	P	30.7	P	10	P	70.4	P	0.3	A
	1449911_at	Mm.4528	lymphocyte-activation gene 3	Lag3	13.9	A	85.1	P	159.9	P	27.4	A	15.8	A	69.9	P	40.2	A
	1433741_at	Mm.249873	CD38 antigen	Cd38	175.8	P	115.8	P	101.2	P	307.7	P	110.3	P	175.2	P	139.6	P
	1418751_at	Mm.31775	suppression inducing transmembrane adaptor 1	Sit1	339.8	P	33	A	10.5	P	27.1	A	321.1	P	195.4	P	339	P
	1420066_s_at	Mm.34693	CD160 antigen	Cd160	585.5	P	1337.5	P	900.5	P	262.5	P	297.1	P	262.4	P	367.8	P
	1447092_at	Mm.343951	Platelet/endothelial cell adhesion molecule 1, transcript variant 2, mRNA (cDNA clone MGC:6104 IMAGE:3592726)	Pecam1	150.3	P	38.7	P	25.5	M	69.2	P	145.8	P	232.3	P	40.2	P
	1430447_a_at	Mm.290880	leukocyte-associated Ig-like receptor 1	Lair1	125.8	P	15.7	A	9.8	M	156.4	P	176.7	P	126.3	P	179.3	P
	1428547_at	Mm.244235	5' nucleotidase, ecto	Nt5e	559.5	P	87.4	P	105.5	P	173	P	709.8	P	752.4	P	647	P
	1419768_at	Mm.260994	CD22 antigen	Cd22	414.2	P	152.2	P	139.5	P	186	P	147	P	106.8	P	79.6	P
	1419334_at	Mm.390	cytotoxic T-lymphocyte-associated protein 4	Ctla4	70.2	P	463.7	P	281.2	P	75.3	P	119.3	P	371.7	P	215	P
	1451160_s_at	Mm.227506	poliovirus receptor	Pvr	343.8	P	356	P	278.2	P	374.8	P	297.9	P	257.2	P	212	P
	1448500_a_at	Mm.272712	Lck interacting transmembrane adaptor 1	Lime1	1659.9	P	1165.5	P	624.9	P	311.6	P	1882.9	P	2718	P	2510.8	P
	1443319_at	Mm.214484	phosphoprotein associated with glycosphingolipid microdomains 1	Pag1	46.1	P	31.7	P	7.3	P	25.1	P	22	P	27.8	P	13	P
	1418353_at	Mm.779	CD5 antigen	Cd5	931.9	P	1486.3	P	1023.4	P	440.1	P	936.2	P	981.8	P	1090.3	P
	1426112_a_at	Mm.188157	CD72 antigen	Cd72	868.3	P	690.6	P	364.2	P	696.6	P	496.7	P	417.6	P	527.7	P
	1449105_at	Mm.86361	SH2 domain protein 2A	Sh2d2a	685.5	P	1296.9	P	986	P	702.5	P	830.9	P	1269.2	P	1288.8	P
	1455656_at	Mm.38199	B and T lymphocyte associated	Btla	867.2	P	953.4	P	1027.7	P	404.9	P	943.4	P	900.5	P	1100.9	P
